# Supplementary material for: Ethyl 2,6-dichloro-4-phenyl­quinoline-3-carboxyl­ate
Source: Acta Crystallogr Sect E Struct Rep Online. 2009 Nov 4;65(Pt 12):o2982. doi: 10.1107/S1600536809045334 (PMC2971778; doi:10.1107/S1600536809045334)
Supplement: Supplementary file 2 [file e-65-o2982-Isup2.hkl]

# 
# h,k,l, Fc-squared, Fo-squared, sigma(Fo-squared) and status flag 
# 
data_I
_shelx_title '  P-1' 
_shelx_refln_list_code          4 
_shelx_F_calc_maximum      133.06 
_exptl_crystal_F_000       356.00 
_reflns_d_resolution_high  0.7697 
 
loop_ 
 _symmetry_equiv_pos_as_xyz 
 'x, y, z' 
 '-x, -y, -z' 
 
_cell_length_a     8.3553 
_cell_length_b    10.1861 
_cell_length_c    10.6731 
_cell_angle_alpha 110.537 
_cell_angle_beta  101.421 
_cell_angle_gamma  95.980 
 
_shelx_F_squared_multiplier     1.000 
 
loop_ 
 _refln_index_h 
 _refln_index_k 
 _refln_index_l 
 _refln_F_squared_calc 
 _refln_F_squared_meas 
 _refln_F_squared_sigma 
 _refln_observed_status 
   2   0   0     4384.37     4575.82     19.78 o 
   3   0   0      173.15      182.77      2.41 o 
   4   0   0        0.92        4.00      0.50 o 
   5   0   0       30.52       32.89      1.49 o 
   6   0   0       99.84      105.35      3.01 o 
   7   0   0        4.04        5.35      1.11 o 
   8   0   0        3.66        5.04      2.48 o 
   9   0   0        0.38       -0.37      3.26 o 
  10   0   0        1.22        2.14      4.08 o 
 -10   1   0        0.52       -4.47      6.04 o 
  -9   1   0        0.03        0.59      3.37 o 
  -8   1   0       38.47       42.37      3.33 o 
  -7   1   0       12.91       14.10      1.64 o 
  -6   1   0       42.71       42.44      1.89 o 
  -5   1   0      408.30      426.39      4.89 o 
  -4   1   0      255.18      246.74      2.92 o 
  -3   1   0      211.27      204.81      2.17 o 
  -2   1   0      361.82      360.47      2.25 o 
   1   1   0     4055.33     4029.62     22.77 o 
   2   1   0    17704.59    17212.28     82.59 o 
   3   1   0      173.71      189.83      2.25 o 
   4   1   0      637.99      739.48      6.77 o 
   5   1   0        3.70        7.44      0.72 o 
   6   1   0       38.57       39.75      1.56 o 
   7   1   0       17.02       20.35      1.74 o 
   8   1   0        8.68        6.04      5.65 o 
   9   1   0       20.63       25.24      5.33 o 
  10   1   0        0.03        5.11      4.67 o 
 -10   2   0        0.17        1.49      6.05 o 
  -9   2   0       19.93       23.13      3.03 o 
  -8   2   0        0.99       -2.21      2.04 o 
  -7   2   0      134.09      136.65      4.13 o 
  -6   2   0        8.27        9.62      1.17 o 
  -5   2   0       33.86       28.44      1.53 o 
  -4   2   0       21.46       15.60      0.78 o 
  -3   2   0        3.27        7.76      0.48 o 
  -2   2   0     4119.71     4112.36     21.99 o 
  -1   2   0        1.30        1.07      0.14 o 
   0   2   0      218.00      257.83      2.09 o 
   1   2   0       27.39       31.30      0.61 o 
   2   2   0     3425.69     3622.84     16.32 o 
   3   2   0      217.89      224.68      3.10 o 
   4   2   0     3856.08     4028.29     41.13 o 
   5   2   0       27.06       32.15      1.55 o 
   6   2   0        0.04        1.18      0.98 o 
   7   2   0        1.92        3.20      1.24 o 
   8   2   0        0.01        1.18      2.64 o 
   9   2   0        2.71       -3.06      3.60 o 
 -10   3   0        4.07        5.04      3.96 o 
  -9   3   0       13.15       11.75      2.68 o 
  -8   3   0        1.24        0.50      2.15 o 
  -7   3   0       74.63       75.35      3.30 o 
  -6   3   0        3.05        6.00      1.28 o 
  -5   3   0      306.84      281.19      4.39 o 
  -4   3   0       31.76       29.13      1.26 o 
  -3   3   0       61.37       58.80      1.49 o 
  -2   3   0     1778.36     1818.24      8.05 o 
  -1   3   0      636.54      598.98      3.42 o 
   0   3   0        4.30       20.59      0.92 o 
   1   3   0     1252.98     1170.55      9.56 o 
   2   3   0      401.36      415.11      4.90 o 
   3   3   0        4.15       11.71      1.13 o 
   4   3   0       62.23       59.41      2.32 o 
   5   3   0       25.21       20.52      1.88 o 
   6   3   0      181.90      180.38      7.00 o 
   7   3   0       10.97       12.43      1.76 o 
   8   3   0        5.57       10.70      3.70 o 
   9   3   0        0.02        4.57      3.16 o 
 -10   4   0        4.85        6.09      3.87 o 
  -9   4   0       48.29       51.25      4.29 o 
  -8   4   0        9.72        9.18      2.42 o 
  -7   4   0      106.78      109.22      7.84 o 
  -6   4   0        0.73       -0.22      0.96 o 
  -5   4   0        2.12        0.68      0.96 o 
  -4   4   0        0.24        0.92      0.79 o 
  -3   4   0       60.55       49.93      1.27 o 
  -2   4   0       12.66       15.46      0.76 o 
  -1   4   0      349.86      365.58      4.05 o 
   0   4   0      296.00      300.25      4.60 o 
   1   4   0        2.64        1.00      0.41 o 
   2   4   0      283.25      311.82      2.54 o 
   3   4   0      248.60      244.91      5.25 o 
   4   4   0      241.80      237.43      4.27 o 
   5   4   0      131.24      119.15      4.52 o 
   6   4   0       34.29       36.84      3.05 o 
   7   4   0        0.31       -1.23      1.97 o 
   8   4   0       20.07       15.59      3.43 o 
   9   4   0        0.10       -2.09      6.92 o 
 -10   5   0       31.64       42.46      8.04 o 
  -9   5   0      146.05      142.15      6.53 o 
  -8   5   0       35.19       38.04      4.24 o 
  -7   5   0      148.35      151.72      4.98 o 
  -6   5   0       23.81       21.45      1.60 o 
  -5   5   0       75.81       60.63      2.34 o 
  -4   5   0      116.62      136.53      2.31 o 
  -3   5   0        2.53        1.64      0.66 o 
  -2   5   0      122.02      105.24      2.17 o 
  -1   5   0     1080.03      964.81      5.85 o 
   0   5   0      122.92      103.74      2.10 o 
   1   5   0       97.97       95.54      2.27 o 
   2   5   0        0.03       -0.03      0.90 o 
   3   5   0        7.60        7.03      0.63 o 
   4   5   0       30.96       34.65      1.80 o 
   5   5   0      125.96      125.97      4.42 o 
   6   5   0       15.49       17.76      2.45 o 
   7   5   0       14.39       13.23      2.50 o 
   8   5   0        1.05        3.00      4.02 o 
 -10   6   0       22.70       26.65      4.75 o 
  -9   6   0        0.87        2.12      2.42 o 
  -8   6   0      210.50      221.87      7.76 o 
  -7   6   0      305.46      305.75      8.35 o 
  -6   6   0      446.34      452.27      7.78 o 
  -5   6   0       53.99       52.78      2.60 o 
  -4   6   0      203.56      202.77      4.80 o 
  -3   6   0      727.59      690.00      7.42 o 
  -2   6   0        6.74        4.76      0.71 o 
  -1   6   0        0.19        0.63      0.63 o 
   0   6   0        2.80        3.03      0.88 o 
   1   6   0       38.45       34.24      1.25 o 
   2   6   0        5.30        5.86      0.91 o 
   3   6   0       18.32       16.67      1.42 o 
   4   6   0        2.85        2.80      1.59 o 
   5   6   0       25.57       23.90      2.40 o 
   6   6   0       27.22       27.55      3.42 o 
   7   6   0       23.33       25.39      3.05 o 
   8   6   0        6.18        3.34      3.29 o 
  -9   7   0        5.99        6.46      3.01 o 
  -8   7   0        0.84        1.86      2.47 o 
  -7   7   0        0.59        1.00      2.26 o 
  -6   7   0      302.30      291.45      6.02 o 
  -5   7   0      177.13      181.22      4.98 o 
  -4   7   0      365.35      321.95      5.86 o 
  -3   7   0       57.06       54.55      2.51 o 
  -2   7   0      200.82      180.11      4.59 o 
  -1   7   0      148.11      139.64      3.56 o 
   0   7   0       10.76       14.41      1.37 o 
   1   7   0       70.43       64.08      2.48 o 
   2   7   0        6.98        5.76      1.20 o 
   3   7   0      123.89      121.59      4.26 o 
   4   7   0       24.03       26.71      3.16 o 
   5   7   0       17.47       15.99      2.14 o 
   6   7   0        0.28        0.53      1.91 o 
   7   7   0       19.16       23.42      3.02 o 
  -9   8   0        6.80        2.86      4.17 o 
  -8   8   0       11.80       14.43      2.69 o 
  -7   8   0       11.61       10.74      2.69 o 
  -6   8   0       14.95       10.29      1.76 o 
  -5   8   0       12.89        9.95      2.03 o 
  -4   8   0      173.13      173.96      4.53 o 
  -3   8   0       80.14       74.11      3.34 o 
  -2   8   0      304.54      296.25      4.59 o 
  -1   8   0      190.96      193.95      3.99 o 
   0   8   0       21.04       21.92      1.91 o 
   1   8   0      205.71      201.01      4.57 o 
   2   8   0        7.01        7.59      1.51 o 
   3   8   0        4.26        1.82      1.96 o 
   4   8   0        0.19       -0.64      2.20 o 
   5   8   0        3.44        3.21      2.44 o 
   6   8   0        1.65        1.98      1.96 o 
  -8   9   0       11.67       10.74      2.72 o 
  -7   9   0        0.33        0.63      2.55 o 
  -6   9   0        1.05        3.37      1.79 o 
  -5   9   0       25.03       26.53      2.33 o 
  -4   9   0       10.65       11.37      1.69 o 
  -3   9   0        3.70        4.03      1.44 o 
  -2   9   0       34.69       29.10      1.66 o 
  -1   9   0      109.42      114.50      3.45 o 
   0   9   0        4.67        7.58      1.49 o 
   1   9   0        0.19        0.79      1.42 o 
   2   9   0        0.76        1.37      1.49 o 
   3   9   0        7.59        8.94      2.26 o 
   4   9   0        4.12        4.37      2.26 o 
   5   9   0        2.00        2.49      2.89 o 
  -7  10   0        3.35        5.84      2.61 o 
  -6  10   0       23.67       31.26      2.85 o 
  -5  10   0        1.72       -1.14      1.76 o 
  -4  10   0        1.06        1.06      1.84 o 
  -3  10   0       17.07       17.69      2.10 o 
  -2  10   0       24.49       33.49      2.40 o 
  -1  10   0        1.19        0.69      1.34 o 
   0  10   0        8.56        9.81      1.62 o 
   1  10   0        9.71        9.98      1.72 o 
   2  10   0       10.95       10.69      2.18 o 
   3  10   0       10.04       11.07      2.43 o 
   4  10   0        1.13        1.27      2.83 o 
  -6  11   0        4.01        5.53      3.15 o 
  -5  11   0        0.48       -0.75      2.15 o 
  -4  11   0        7.86       10.64      2.12 o 
  -3  11   0        3.62        4.81      1.81 o 
  -2  11   0       17.81       15.92      2.13 o 
  -1  11   0        1.48        1.34      1.99 o 
   0  11   0       19.08       23.74      2.31 o 
   1  11   0       20.77       20.68      2.54 o 
   2  11   0        0.01        0.80      2.40 o 
   3  11   0        4.91        9.22      3.54 o 
  -4  12   0       11.24       20.69      3.99 o 
  -3  12   0        4.95        7.86      2.00 o 
  -2  12   0        3.84        2.39      2.44 o 
  -1  12   0        0.49        3.02      3.00 o 
   0  12   0       12.35       12.12      3.58 o 
  -1 -12   1        0.16       -2.71      3.98 o 
   0 -12   1       18.28       22.88      2.79 o 
   1 -12   1        0.71        2.21      2.45 o 
   2 -12   1       39.11       43.60      3.06 o 
   3 -12   1        5.52        5.52      1.73 o 
   4 -12   1        0.23        0.60      2.22 o 
   5 -12   1        7.81       23.68      6.82 o 
  -3 -11   1        0.38        0.29      2.75 o 
  -2 -11   1        7.72       13.82      2.52 o 
  -1 -11   1        1.41        0.10      1.84 o 
   0 -11   1       13.95       14.23      1.92 o 
   1 -11   1        8.90        9.54      2.09 o 
   2 -11   1       37.76       49.28      2.71 o 
   3 -11   1        1.14        4.70      1.84 o 
   4 -11   1       52.14       52.76      3.62 o 
   5 -11   1        0.87        1.12      2.08 o 
   6 -11   1        1.24       -0.87      2.45 o 
  -5 -10   1        1.18       -0.31      3.78 o 
  -4 -10   1        3.06        2.25      2.42 o 
  -3 -10   1       15.53       21.68      2.71 o 
  -2 -10   1        9.85        8.36      1.81 o 
  -1 -10   1       33.56       37.80      2.48 o 
   0 -10   1       38.46       45.77      2.59 o 
   1 -10   1        3.81        5.23      1.38 o 
   2 -10   1        2.29        3.87      1.46 o 
   3 -10   1       10.02        9.47      2.01 o 
   4 -10   1       46.59       51.77      2.99 o 
   5 -10   1        1.32        1.70      1.86 o 
   6 -10   1       11.10       13.04      2.39 o 
   7 -10   1        1.15        4.99      2.70 o 
  -6  -9   1        2.03        1.10      4.64 o 
  -5  -9   1        5.34        1.45      2.63 o 
  -4  -9   1        4.44        6.79      2.45 o 
  -3  -9   1        2.17        0.83      1.64 o 
  -2  -9   1       21.44       20.84      2.03 o 
  -1  -9   1        3.02        4.81      1.41 o 
   0  -9   1       65.30       66.87      2.84 o 
   1  -9   1        0.07        0.31      1.12 o 
   2  -9   1       28.15       34.04      2.13 o 
   3  -9   1       24.31       25.92      2.07 o 
   4  -9   1        0.16       -1.65      1.43 o 
   5  -9   1        4.68        2.57      1.75 o 
   6  -9   1       71.37       71.40      3.89 o 
   7  -9   1        6.53        5.03      2.31 o 
   8  -9   1        5.19        7.12      2.84 o 
  -7  -8   1        0.51       -2.31      4.58 o 
  -6  -8   1        0.83        1.16      2.33 o 
  -5  -8   1        5.23        3.57      2.64 o 
  -4  -8   1        2.04        3.27      2.33 o 
  -3  -8   1        0.66        0.50      1.55 o 
  -2  -8   1       37.63       35.78      2.59 o 
  -1  -8   1       33.48       38.81      2.56 o 
   0  -8   1      130.93      130.48      3.49 o 
   1  -8   1      418.07      400.57      6.71 o 
   2  -8   1      128.72      128.44      2.70 o 
   3  -8   1       74.42       71.11      2.93 o 
   4  -8   1       83.04       89.44      3.37 o 
   5  -8   1       20.76       22.54      2.41 o 
   6  -8   1       11.15        8.83      1.70 o 
   7  -8   1        3.59        1.28      2.97 o 
   8  -8   1        0.40        2.12      2.48 o 
   9  -8   1        5.79        5.64      3.89 o 
  -7  -7   1       30.35       29.57      4.20 o 
  -6  -7   1        1.62        3.40      2.17 o 
  -5  -7   1        0.37       -0.08      1.89 o 
  -4  -7   1        6.03        3.39      1.72 o 
  -3  -7   1        2.28        0.26      2.07 o 
  -2  -7   1       17.87       17.33      1.35 o 
  -1  -7   1      398.86      412.12      8.19 o 
   0  -7   1       33.99       34.99      1.78 o 
   1  -7   1        9.62        8.76      0.74 o 
   2  -7   1       58.45       62.68      1.72 o 
   3  -7   1      278.47      281.40      5.01 o 
   4  -7   1       30.26       29.02      2.06 o 
   5  -7   1       17.28       14.14      1.91 o 
   6  -7   1       42.30       43.30      2.48 o 
   7  -7   1        3.97        3.34      2.34 o 
   8  -7   1       10.32        7.42      2.57 o 
   9  -7   1        0.63        2.58      2.95 o 
  -8  -6   1        0.19        3.66      3.28 o 
  -7  -6   1        7.56        8.07      2.38 o 
  -6  -6   1       37.83       40.75      3.38 o 
  -5  -6   1      126.92      129.13      4.66 o 
  -4  -6   1       52.04       45.33      2.78 o 
  -3  -6   1        8.15       11.15      0.90 o 
  -2  -6   1        4.00        6.25      1.53 o 
  -1  -6   1        6.13        1.34      1.03 o 
   0  -6   1      164.33      165.60      4.29 o 
   1  -6   1       85.41       82.56      1.81 o 
   2  -6   1        0.50        3.37      0.59 o 
   3  -6   1       13.37       11.92      0.95 o 
   4  -6   1      137.54      150.86      3.74 o 
   5  -6   1      411.99      399.94      5.95 o 
   6  -6   1       56.04       55.16      2.85 o 
   7  -6   1        2.49        2.24      1.72 o 
   8  -6   1      158.89      168.99      9.45 o 
   9  -6   1        1.93        5.41      2.63 o 
  10  -6   1       27.79       11.58      8.27 o 
  -8  -5   1        0.44       -0.47      3.68 o 
  -7  -5   1       13.98       15.55      2.58 o 
  -6  -5   1        7.95       10.78      2.11 o 
  -5  -5   1       12.88       11.47      2.03 o 
  -4  -5   1      174.68      177.30      4.94 o 
  -3  -5   1      512.41      515.26      6.23 o 
  -2  -5   1      567.67      607.26      6.99 o 
  -1  -5   1        0.07        2.25      1.18 o 
   0  -5   1        3.08        5.49      0.35 o 
   1  -5   1       15.15       26.96      1.02 o 
   2  -5   1       53.13       64.23      1.32 o 
   3  -5   1      686.67      670.52      5.58 o 
   4  -5   1       51.91       47.17      2.27 o 
   5  -5   1       35.15       34.43      1.62 o 
   6  -5   1        8.03        9.15      1.48 o 
   7  -5   1       11.80       12.38      1.69 o 
   8  -5   1        7.15        9.38      2.40 o 
   9  -5   1       19.88       25.35      3.29 o 
  10  -5   1       42.18       30.59      8.05 o 
  -9  -4   1        0.67        4.52      3.64 o 
  -8  -4   1        5.03        9.42      3.36 o 
  -7  -4   1        8.03        9.20      1.79 o 
  -6  -4   1       30.47       30.72      2.43 o 
  -5  -4   1        1.96       -0.43      1.39 o 
  -4  -4   1      156.05      163.93      3.63 o 
  -3  -4   1      338.81      337.10      5.23 o 
  -2  -4   1     1496.23     1511.79     18.97 o 
  -1  -4   1      259.28      294.29      4.48 o 
   0  -4   1      324.99      365.04      4.53 o 
   1  -4   1      101.40       78.97      1.31 o 
   2  -4   1      319.20      407.83      4.28 o 
   3  -4   1      292.47      318.94      3.07 o 
   4  -4   1      125.61      115.77      3.11 o 
   5  -4   1      102.44       91.84      2.09 o 
   6  -4   1        5.78        6.82      0.97 o 
   7  -4   1        5.44        6.46      1.39 o 
   8  -4   1        2.22        1.92      2.07 o 
   9  -4   1        8.71        8.43      3.27 o 
  10  -4   1       10.48       14.48      4.43 o 
  -9  -3   1        1.43        4.66      3.07 o 
  -8  -3   1       20.50       17.82      2.22 o 
  -7  -3   1        0.82        0.79      1.31 o 
  -6  -3   1       43.77       47.17      2.37 o 
  -5  -3   1        0.37        0.74      1.18 o 
  -4  -3   1        0.26        0.00      0.84 o 
  -3  -3   1       54.63       48.91      1.67 o 
  -2  -3   1       38.20       32.94      0.93 o 
  -1  -3   1      435.29      387.80      3.43 o 
   0  -3   1     3467.75     3439.77     11.97 o 
   1  -3   1     1769.76     1767.69      6.56 o 
   2  -3   1      597.61      621.54      3.17 o 
   3  -3   1      590.18      574.98      3.87 o 
   4  -3   1      342.13      333.43      3.18 o 
   5  -3   1       25.51       26.00      1.11 o 
   6  -3   1       38.98       35.71      1.55 o 
   7  -3   1       20.96       23.89      1.74 o 
   8  -3   1        6.71        6.56      2.04 o 
   9  -3   1        0.71       -1.12      3.33 o 
  10  -3   1        0.61       -5.11      6.07 o 
 -10  -2   1        1.73        5.84      6.88 o 
  -9  -2   1       29.71       32.74      3.88 o 
  -8  -2   1        0.47        2.74      1.49 o 
  -7  -2   1        4.65        3.35      1.33 o 
  -6  -2   1       68.78       64.61      2.66 o 
  -5  -2   1        0.19        0.46      0.81 o 
  -4  -2   1      272.10      298.62      4.48 o 
  -3  -2   1      396.24      425.29      6.97 o 
  -2  -2   1     2888.43     2867.39     20.32 o 
  -1  -2   1      128.73      140.50      1.85 o 
   0  -2   1     2792.24     2698.97     19.28 o 
   1  -2   1        9.26        2.12      0.17 o 
   2  -2   1     3746.01     3623.84      9.02 o 
   3  -2   1       82.84       87.58      1.34 o 
   4  -2   1        0.15        0.22      0.39 o 
   5  -2   1       45.17       59.96      1.38 o 
   6  -2   1       58.63       54.94      2.31 o 
   7  -2   1        2.48        2.24      1.01 o 
   8  -2   1        1.11        0.98      1.93 o 
   9  -2   1        8.47        9.06      3.30 o 
  10  -2   1        1.82        0.39      6.08 o 
 -10  -1   1        0.24       -3.65      4.12 o 
  -9  -1   1        0.24        1.41      3.50 o 
  -8  -1   1       27.77       27.41      1.98 o 
  -7  -1   1        2.01        3.42      1.46 o 
  -6  -1   1        0.28        0.71      0.44 o 
  -5  -1   1        1.56        2.84      0.72 o 
  -4  -1   1      724.67      729.82      8.53 o 
  -3  -1   1      274.24      306.09      2.83 o 
  -2  -1   1      830.11      751.11      6.39 o 
  -1  -1   1        4.07        4.39      0.26 o 
   1  -1   1     1614.41     1647.35      6.51 o 
   2  -1   1     4539.33     4601.63     18.42 o 
   3  -1   1      112.45      146.71      1.52 o 
   4  -1   1      882.48      853.48      8.24 o 
   5  -1   1        5.63        6.36      0.56 o 
   6  -1   1       10.65       11.30      0.89 o 
   7  -1   1        1.23        1.89      1.04 o 
   8  -1   1       21.55       21.88      4.11 o 
   9  -1   1        6.57        9.03      5.34 o 
  10  -1   1        2.09       -0.40      4.00 o 
 -10   0   1        0.00        0.45      4.30 o 
  -9   0   1        2.29        3.25      2.48 o 
  -8   0   1        4.07        4.90      1.61 o 
  -7   0   1       10.11       11.46      1.72 o 
  -6   0   1        1.06        0.98      1.19 o 
  -5   0   1       24.79       22.84      1.49 o 
  -4   0   1       53.64       47.39      1.66 o 
  -3   0   1        9.94        9.58      0.67 o 
  -2   0   1      177.52      185.59      2.04 o 
   1   0   1     3088.75     2990.37     11.14 o 
   2   0   1    16889.93    16442.80    144.26 o 
   3   0   1       36.81       32.60      0.70 o 
   4   0   1     1133.50     1219.19      5.72 o 
   5   0   1      120.74      132.75      1.91 o 
   6   0   1        9.63        9.08      0.84 o 
   7   0   1       11.80       11.71      1.40 o 
   8   0   1        0.07       -0.43      3.23 o 
   9   0   1        5.22        4.59      3.74 o 
  10   0   1        0.00       -1.14      4.55 o 
 -10   1   1        1.71        3.16      5.04 o 
  -9   1   1       94.25      112.99      5.64 o 
  -8   1   1        5.28        5.58      1.63 o 
  -7   1   1       13.65       17.79      1.98 o 
  -6   1   1      123.35      133.58      3.37 o 
  -5   1   1      107.67      108.98      4.91 o 
  -4   1   1       19.01       20.87      1.21 o 
  -3   1   1      835.99      796.97      5.02 o 
  -2   1   1     3063.34     3010.50     12.65 o 
  -1   1   1        0.08        0.71      0.17 o 
   0   1   1       69.14       56.17      0.60 o 
   1   1   1       26.85       39.23      0.50 o 
   2   1   1      469.65      512.47      3.56 o 
   3   1   1       45.77       59.02      1.18 o 
   4   1   1     3196.94     3176.71     29.95 o 
   5   1   1       23.09       25.56      1.14 o 
   6   1   1      498.20      477.39      6.76 o 
   7   1   1       23.86       19.41      2.15 o 
   8   1   1       18.63       28.12      4.15 o 
   9   1   1        3.78       -0.63      3.90 o 
 -10   2   1        0.66        2.96      3.85 o 
  -9   2   1       40.95       33.81      3.66 o 
  -8   2   1        3.63        3.91      1.74 o 
  -7   2   1      110.33      111.12      4.65 o 
  -6   2   1       76.41       82.33      2.66 o 
  -5   2   1      135.33      144.40      3.23 o 
  -4   2   1      512.61      530.64      5.10 o 
  -3   2   1      336.46      329.30      3.15 o 
  -2   2   1      107.34      131.88      1.67 o 
  -1   2   1      155.67      200.49      1.61 o 
   0   2   1      617.74      676.66      4.81 o 
   1   2   1       41.98       49.86      0.60 o 
   2   2   1       30.20       19.80      0.61 o 
   3   2   1      144.79      123.33      2.02 o 
   4   2   1      555.65      598.57      6.41 o 
   5   2   1      164.46      171.19      2.90 o 
   6   2   1      892.35      877.68     19.10 o 
   7   2   1       54.95       62.67      4.31 o 
   8   2   1      103.85       83.51      5.16 o 
   9   2   1        2.88        0.63      3.19 o 
 -10   3   1        1.25       -1.73      3.22 o 
  -9   3   1       12.76       14.46      2.91 o 
  -8   3   1        3.56        1.17      2.16 o 
  -7   3   1       96.92      102.98      5.63 o 
  -6   3   1        6.04        6.25      0.53 o 
  -5   3   1      563.77      544.99      9.24 o 
  -4   3   1      298.22      270.35      5.16 o 
  -3   3   1     2085.92     1964.04     10.47 o 
  -2   3   1      396.55      437.17      3.06 o 
  -1   3   1      618.42      560.43      5.00 o 
   0   3   1        0.79       18.07      0.58 o 
   1   3   1     1112.90      999.27      5.57 o 
   2   3   1      311.36      329.00      2.65 o 
   3   3   1       11.95       10.07      0.73 o 
   4   3   1        0.56        1.16      0.76 o 
   5   3   1        9.38        7.22      2.43 o 
   6   3   1        6.04        6.54      1.33 o 
   7   3   1       24.66       23.23      4.44 o 
   8   3   1       58.20       49.97      6.26 o 
   9   3   1        5.16        4.73      2.68 o 
 -10   4   1        0.09       -1.82      2.85 o 
  -9   4   1       17.14       14.84      2.83 o 
  -8   4   1       21.85       25.11      2.78 o 
  -7   4   1      162.63      158.18      7.45 o 
  -6   4   1       11.46       11.96      1.26 o 
  -5   4   1      481.74      477.26      7.32 o 
  -4   4   1      221.61      215.56      4.17 o 
  -3   4   1      381.78      372.80      5.34 o 
  -2   4   1        3.48        6.82      0.68 o 
  -1   4   1      568.20      540.10      5.46 o 
   0   4   1       78.39       75.98      1.00 o 
   1   4   1      293.64      324.27      3.32 o 
   2   4   1       31.28       29.72      0.72 o 
   3   4   1       44.53       35.89      1.19 o 
   4   4   1        0.56        0.31      0.80 o 
   5   4   1        1.15        1.00      1.23 o 
   6   4   1       13.33       13.37      1.52 o 
   7   4   1        2.30        1.93      2.71 o 
   8   4   1        8.23        9.30      2.53 o 
 -10   5   1        3.24        0.65      3.95 o 
  -9   5   1        0.77        0.78      3.31 o 
  -8   5   1        0.29       -0.49      2.14 o 
  -7   5   1      109.41      113.87      4.67 o 
  -6   5   1       69.20       81.35      3.62 o 
  -5   5   1      956.09      866.79     11.58 o 
  -4   5   1       22.03       32.20      1.41 o 
  -3   5   1       44.31       40.47      1.51 o 
  -2   5   1       29.73       31.10      1.41 o 
  -1   5   1      469.04      445.50      4.75 o 
   0   5   1      360.87      308.48      2.42 o 
   1   5   1      539.77      497.55      6.93 o 
   2   5   1       39.00       35.97      1.56 o 
   3   5   1       62.52       58.22      1.34 o 
   4   5   1        1.86        0.38      0.72 o 
   5   5   1       17.17       18.48      1.90 o 
   6   5   1        5.77        8.45      2.82 o 
   7   5   1        5.00        2.99      2.25 o 
   8   5   1        3.11       -1.23      2.75 o 
 -10   6   1       25.63       21.74      4.40 o 
  -9   6   1        4.81        5.48      2.66 o 
  -8   6   1        5.58        4.51      2.00 o 
  -7   6   1        0.17        0.87      1.85 o 
  -6   6   1       27.70       34.09      2.72 o 
  -5   6   1      470.93      458.36      7.03 o 
  -4   6   1      749.87      745.05     11.22 o 
  -3   6   1      420.88      386.06      7.90 o 
  -2   6   1        0.80       -0.45      0.75 o 
  -1   6   1      311.74      292.07      4.04 o 
   0   6   1       38.12       37.09      0.91 o 
   1   6   1       88.51       86.37      2.65 o 
   2   6   1       11.29        9.15      0.98 o 
   3   6   1       15.49       14.25      1.56 o 
   4   6   1       30.01       23.10      2.02 o 
   5   6   1        1.13        1.30      1.93 o 
   6   6   1        3.02        1.12      1.64 o 
   7   6   1        0.91        0.25      2.25 o 
  -9   7   1        1.72        1.76      2.95 o 
  -8   7   1       16.58       21.03      3.01 o 
  -7   7   1        0.03       -1.99      2.33 o 
  -6   7   1        2.55        3.17      1.63 o 
  -5   7   1       23.13       22.88      2.03 o 
  -4   7   1      247.69      247.63      5.27 o 
  -3   7   1      466.66      443.62      9.86 o 
  -2   7   1      428.66      420.01      9.93 o 
  -1   7   1      781.09      757.65      6.36 o 
   0   7   1       27.21       29.16      2.15 o 
   1   7   1      116.51      120.19      4.77 o 
   2   7   1       30.22       36.78      2.25 o 
   3   7   1        6.50        3.55      1.99 o 
   4   7   1        2.73        2.48      2.02 o 
   5   7   1       24.37       23.72      3.83 o 
   6   7   1        0.28       -1.29      2.03 o 
   7   7   1        0.12        1.58      3.00 o 
  -9   8   1        2.30        3.56      4.93 o 
  -8   8   1        0.87        3.01      2.56 o 
  -7   8   1        8.29       10.64      2.50 o 
  -6   8   1       75.54       80.54      3.59 o 
  -5   8   1        3.95        7.00      1.60 o 
  -4   8   1        0.31       -1.26      1.43 o 
  -3   8   1       20.64       14.79      1.69 o 
  -2   8   1      325.54      315.73      6.02 o 
  -1   8   1       50.56       47.97      2.02 o 
   0   8   1      654.14      656.35     11.09 o 
   1   8   1        0.48        1.06      1.53 o 
   2   8   1        1.47        0.40      1.56 o 
   3   8   1       57.76       54.28      3.61 o 
   4   8   1        5.17        5.92      2.31 o 
   5   8   1        4.17       -0.67      2.42 o 
   6   8   1        1.11        2.25      4.08 o 
  -8   9   1       39.27       37.67      4.38 o 
  -7   9   1       12.45       16.34      2.66 o 
  -6   9   1       12.41       11.14      1.89 o 
  -5   9   1        0.02        1.82      1.64 o 
  -4   9   1       10.44       15.09      1.88 o 
  -3   9   1        2.65        0.78      1.52 o 
  -2   9   1       21.46       26.26      1.69 o 
  -1   9   1        0.04        0.21      1.37 o 
   0   9   1       34.61       25.48      2.12 o 
   1   9   1       12.42       13.04      2.02 o 
   2   9   1       49.31       60.84      4.18 o 
   3   9   1        1.29        2.06      2.22 o 
   4   9   1        0.67        0.86      2.48 o 
   5   9   1        9.03        7.61      5.14 o 
  -7  10   1       16.88       17.88      5.61 o 
  -6  10   1       10.97       15.91      2.27 o 
  -5  10   1       19.96       18.23      2.01 o 
  -4  10   1       21.14       24.37      2.31 o 
  -3  10   1        0.01       -1.60      1.73 o 
  -2  10   1       23.37       26.09      2.06 o 
  -1  10   1       21.03       21.54      2.01 o 
   0  10   1        8.42       12.26      1.78 o 
   1  10   1        2.29        3.08      1.87 o 
   2  10   1       15.16       13.41      3.35 o 
   3  10   1        0.11        2.34      2.51 o 
  -6  11   1        6.55        8.59      3.74 o 
  -5  11   1        5.22        2.65      1.94 o 
  -4  11   1        1.37        1.59      2.01 o 
  -3  11   1        7.99        5.72      2.04 o 
  -2  11   1       10.34       13.03      2.49 o 
  -1  11   1        0.50        0.52      2.26 o 
   0  11   1        8.96        6.47      2.08 o 
   1  11   1        0.02        2.12      2.45 o 
   2  11   1       12.30       22.58      4.42 o 
  -2  12   1        6.15        9.20      2.90 o 
  -2 -12   2        0.21        2.79      3.73 o 
  -1 -12   2        0.02       -0.72      2.68 o 
   0 -12   2        0.26        4.22      2.27 o 
   1 -12   2       15.60       22.06      2.71 o 
   2 -12   2        4.72        8.04      2.06 o 
   3 -12   2       10.07       12.94      2.10 o 
   4 -12   2        7.93        6.23      2.35 o 
   5 -12   2        0.49       -3.50      6.24 o 
  -4 -11   2        8.07        4.87      3.96 o 
  -3 -11   2       17.97       16.53      2.70 o 
  -2 -11   2        0.00       -0.81      1.82 o 
  -1 -11   2        7.03        6.62      1.72 o 
   0 -11   2        7.27        8.68      1.66 o 
   1 -11   2        0.68       -0.30      1.87 o 
   2 -11   2       25.54       29.53      2.27 o 
   3 -11   2       10.03       13.56      2.41 o 
   4 -11   2       30.99       38.77      3.26 o 
   5 -11   2        1.60        2.58      2.34 o 
   6 -11   2       22.45       23.02      2.82 o 
  -5 -10   2        1.28        3.39      3.45 o 
  -4 -10   2        2.10        0.98      2.96 o 
  -3 -10   2       48.72       49.00      3.35 o 
  -2 -10   2        0.01       -0.09      1.62 o 
  -1 -10   2        7.45       10.91      1.82 o 
   0 -10   2        2.68        1.84      1.42 o 
   1 -10   2       29.17       28.49      2.01 o 
   2 -10   2       24.40       33.79      2.29 o 
   3 -10   2       20.53       22.58      2.44 o 
   4 -10   2       55.78       56.79      3.11 o 
   5 -10   2        3.53        3.23      1.92 o 
   6 -10   2       10.01       12.24      2.14 o 
   7 -10   2        0.23        2.85      2.47 o 
  -6  -9   2        0.01        2.70      3.80 o 
  -5  -9   2        0.22        0.07      2.93 o 
  -4  -9   2        1.14       -0.11      2.52 o 
  -3  -9   2       43.25       44.48      3.10 o 
  -2  -9   2        0.17       -0.45      1.74 o 
  -1  -9   2      233.02      231.82      5.78 o 
   0  -9   2       23.76       20.58      1.83 o 
   1  -9   2        0.24        1.48      1.15 o 
   2  -9   2       23.76       28.56      1.51 o 
   3  -9   2       15.84       16.59      1.66 o 
   4  -9   2        2.75        3.79      1.41 o 
   5  -9   2       63.53       66.59      3.40 o 
   6  -9   2       14.76       11.53      1.99 o 
   7  -9   2        9.48       10.68      2.43 o 
   8  -9   2       16.32       12.92      2.83 o 
  -7  -8   2        0.66        6.53      2.73 o 
  -6  -8   2        7.03       11.07      2.65 o 
  -5  -8   2        8.85        8.92      2.13 o 
  -4  -8   2        5.85        5.10      2.50 o 
  -3  -8   2      141.91      157.72      6.20 o 
  -2  -8   2        1.38        1.88      1.55 o 
  -1  -8   2        0.04       -0.11      1.41 o 
   0  -8   2       20.62       17.73      1.88 o 
   1  -8   2      161.94      157.88      2.52 o 
   2  -8   2        2.08        3.28      0.85 o 
   3  -8   2      115.13       99.28      3.32 o 
   4  -8   2       12.37       14.67      1.79 o 
   5  -8   2       17.02       19.52      2.15 o 
   6  -8   2       12.47       16.00      2.28 o 
   7  -8   2       25.83       26.32      3.11 o 
   8  -8   2        9.64        8.99      2.79 o 
   9  -8   2        1.33       -0.69      3.94 o 
  -8  -7   2        6.47       -1.39      4.93 o 
  -7  -7   2        0.00        1.14      2.37 o 
  -6  -7   2        1.66        1.97      2.04 o 
  -5  -7   2       78.36       82.72      7.60 o 
  -4  -7   2       49.21       48.66      2.95 o 
  -3  -7   2       52.15       50.71      3.53 o 
  -2  -7   2      160.09      172.01      8.40 o 
  -1  -7   2       12.50        8.77      1.64 o 
   0  -7   2      183.53      170.06      3.25 o 
   1  -7   2      252.49      249.00      3.19 o 
   2  -7   2        0.76        1.28      0.70 o 
   3  -7   2      211.78      215.88      4.32 o 
   4  -7   2        1.06       -1.54      1.20 o 
   5  -7   2       86.99       80.34      3.41 o 
   6  -7   2       93.58       92.12      4.62 o 
   7  -7   2        1.15        1.21      2.14 o 
   8  -7   2        0.00       -1.41      2.25 o 
   9  -7   2       10.53        5.56      3.44 o 
  -8  -6   2        0.03        0.42      2.52 o 
  -7  -6   2        0.98       -0.18      2.28 o 
  -6  -6   2        2.28        3.91      1.90 o 
  -5  -6   2        7.27        5.36      1.90 o 
  -4  -6   2       21.81       25.59      2.17 o 
  -3  -6   2      412.56      399.41      9.18 o 
  -2  -6   2      281.95      231.61      7.01 o 
  -1  -6   2      172.97      235.11      5.23 o 
   0  -6   2      101.81       98.31      2.23 o 
   1  -6   2      111.09       85.63      1.47 o 
   2  -6   2       21.11       18.14      0.79 o 
   3  -6   2      233.31      200.46      3.25 o 
   4  -6   2        2.70        3.21      1.07 o 
   5  -6   2       70.20       69.55      2.47 o 
   6  -6   2        8.92        8.79      2.17 o 
   7  -6   2      272.82      275.73      7.62 o 
   8  -6   2        0.28        0.40      2.19 o 
   9  -6   2        8.35        6.39      4.99 o 
  -9  -5   2        0.00       -1.44      8.42 o 
  -8  -5   2        1.93        0.39      2.54 o 
  -7  -5   2        0.03       -0.07      1.88 o 
  -6  -5   2        2.83        1.51      1.60 o 
  -5  -5   2       46.37       47.12      2.80 o 
  -4  -5   2       47.99       44.70      2.16 o 
  -3  -5   2       95.39       92.27      2.51 o 
  -2  -5   2      117.05      125.31      4.30 o 
  -1  -5   2     2910.15     2908.35     45.95 o 
   0  -5   2      517.39      494.61      7.90 o 
   1  -5   2      759.70     1004.13      7.34 o 
   2  -5   2      912.50      915.61      6.62 o 
   3  -5   2       20.50       34.33      1.08 o 
   4  -5   2        1.85        2.27      0.77 o 
   5  -5   2      321.79      302.57      5.82 o 
   6  -5   2       15.71       17.57      2.01 o 
   7  -5   2       34.63       36.72      5.36 o 
   8  -5   2       11.51        9.30      2.23 o 
   9  -5   2       23.00       26.88      4.27 o 
  -9  -4   2        1.10        4.78      3.62 o 
  -8  -4   2        0.85        2.59      1.73 o 
  -7  -4   2        3.76        5.40      1.56 o 
  -6  -4   2       37.53       40.37      2.66 o 
  -5  -4   2        0.00       -2.03      1.35 o 
  -4  -4   2      249.14      262.51      4.58 o 
  -3  -4   2       31.69       27.00      1.70 o 
  -2  -4   2      440.27      388.07      4.93 o 
  -1  -4   2      272.82      234.98      2.15 o 
   0  -4   2     1850.15     1825.17     12.17 o 
   1  -4   2     2869.59     2882.36     19.43 o 
   2  -4   2      884.29      898.06      5.62 o 
   3  -4   2      675.95      824.93      8.38 o 
   4  -4   2       26.16       22.68      0.69 o 
   5  -4   2       38.05       33.44      1.23 o 
   6  -4   2        0.13        0.03      0.61 o 
   7  -4   2       42.43       36.78      2.82 o 
   8  -4   2        3.33        2.85      1.98 o 
   9  -4   2        0.02       -1.63      3.33 o 
  10  -4   2        3.11        0.00      5.76 o 
  -9  -3   2       16.52       15.12      4.00 o 
  -8  -3   2       20.15       19.78      2.08 o 
  -7  -3   2        1.52        4.13      1.42 o 
  -6  -3   2       28.67       24.68      2.08 o 
  -5  -3   2       17.43       15.42      1.41 o 
  -4  -3   2      365.89      362.18      6.17 o 
  -3  -3   2      448.85      501.23      5.60 o 
  -2  -3   2      261.73      267.21      2.58 o 
  -1  -3   2        2.82       10.82      0.50 o 
   0  -3   2     1725.62     1596.62      4.71 o 
   1  -3   2      849.20      784.02      3.78 o 
   2  -3   2      941.58      983.38      4.30 o 
   3  -3   2     1442.45     1478.70      8.46 o 
   4  -3   2      403.28      437.13      4.85 o 
   5  -3   2        0.10        0.39      0.36 o 
   6  -3   2       51.35       51.46      1.74 o 
   7  -3   2        0.35        0.77      1.16 o 
   8  -3   2        7.75        9.71      3.30 o 
   9  -3   2        6.80        9.50      3.45 o 
  10  -3   2        0.00       -0.96      5.46 o 
 -10  -2   2        3.16       -1.07      6.79 o 
  -9  -2   2        5.55        6.92      2.57 o 
  -8  -2   2       11.93       13.83      1.79 o 
  -7  -2   2        0.35       -0.24      1.59 o 
  -6  -2   2      239.32      233.08      5.69 o 
  -5  -2   2        1.39        0.28      0.93 o 
  -4  -2   2      102.57      112.18      3.10 o 
  -3  -2   2        7.45        7.61      0.67 o 
  -2  -2   2      401.65      376.59      4.24 o 
  -1  -2   2      203.00      243.49      2.01 o 
   0  -2   2     3580.80     3609.65     16.92 o 
   1  -2   2      217.32      273.21      2.21 o 
   2  -2   2      404.71      390.20      2.63 o 
   3  -2   2      417.94      422.86      2.90 o 
   4  -2   2      194.62      188.21      2.27 o 
   5  -2   2      260.87      243.74      3.47 o 
   6  -2   2        3.60        0.72      0.60 o 
   7  -2   2        0.23       -0.81      1.25 o 
   8  -2   2        7.46       12.35      2.18 o 
   9  -2   2        4.71        5.82      5.03 o 
  10  -2   2        0.03       -1.64      5.44 o 
 -10  -1   2       13.27       10.71      3.90 o 
  -9  -1   2        0.81       -1.07      2.64 o 
  -8  -1   2        5.25        2.23      1.65 o 
  -7  -1   2       28.72       31.12      2.57 o 
  -6  -1   2        7.24        4.98      1.50 o 
  -5  -1   2      181.51      178.46      4.51 o 
  -4  -1   2      225.16      216.62      5.92 o 
  -3  -1   2       32.86       25.00      0.90 o 
  -2  -1   2     4801.02     4832.82     22.46 o 
  -1  -1   2      342.49      325.48      2.96 o 
   0  -1   2      498.03      476.63      2.80 o 
   1  -1   2     1766.09     1733.94      8.37 o 
   2  -1   2      757.82      794.34      4.04 o 
   3  -1   2      491.43      472.61      3.85 o 
   4  -1   2      493.26      440.53      6.06 o 
   5  -1   2       38.76       36.66      1.09 o 
   6  -1   2      125.36      134.12      2.28 o 
   7  -1   2        0.06       -1.56      1.68 o 
   8  -1   2        0.04       -0.73      2.30 o 
   9  -1   2        0.01        0.17      2.69 o 
  10  -1   2        5.09        1.96      4.78 o 
 -10   0   2        0.06       -1.37      3.92 o 
  -9   0   2       75.21       77.72      5.17 o 
  -8   0   2       38.40       39.80      2.89 o 
  -7   0   2        0.21       -1.40      1.90 o 
  -6   0   2       36.17       33.72      2.17 o 
  -5   0   2       54.83       50.68      3.39 o 
  -4   0   2      157.53      167.31      2.36 o 
  -3   0   2        8.87       10.45      0.86 o 
  -2   0   2     5840.28     5886.79     25.35 o 
  -1   0   2      411.16      446.04      2.40 o 
   0   0   2     2060.48     2017.75      9.34 o 
   1   0   2      172.05      187.37      1.34 o 
   2   0   2       47.06       65.70      0.88 o 
   3   0   2        0.16        0.25      0.26 o 
   4   0   2     2161.13     2271.12     13.59 o 
   5   0   2        1.83        1.10      0.52 o 
   6   0   2      178.63      164.52      2.74 o 
   7   0   2        8.88        5.40      2.30 o 
   8   0   2        5.85        4.38      2.16 o 
   9   0   2        0.07       -1.99      2.66 o 
 -10   1   2        1.43       -1.95      3.71 o 
  -9   1   2       38.91       42.78      3.88 o 
  -8   1   2       27.44       26.87      2.56 o 
  -7   1   2      755.04      781.94     10.85 o 
  -6   1   2       95.15      106.47      3.27 o 
  -5   1   2       15.05       17.32      1.52 o 
  -4   1   2      380.94      374.02      4.79 o 
  -3   1   2        9.03       19.25      0.88 o 
  -2   1   2      414.93      412.54      3.15 o 
  -1   1   2     6731.64     6813.50     19.41 o 
   0   1   2       25.18       18.69      0.41 o 
   1   1   2       79.30      111.14      0.80 o 
   2   1   2       60.15       55.90      0.83 o 
   3   1   2        1.22        2.33      0.29 o 
   4   1   2       71.43       84.25      1.63 o 
   5   1   2       62.95       54.50      1.48 o 
   6   1   2      531.18      524.66      5.09 o 
   7   1   2       43.74       45.22      3.64 o 
   8   1   2       75.33       61.39      4.22 o 
   9   1   2        2.36        0.90      2.74 o 
 -10   2   2        0.23        0.94      2.98 o 
  -9   2   2       28.65       28.85      3.51 o 
  -8   2   2        1.53        0.79      1.82 o 
  -7   2   2      211.12      220.45      8.62 o 
  -6   2   2        4.72        5.26      1.61 o 
  -5   2   2     1524.39     1552.45     10.74 o 
  -4   2   2      272.28      275.10      3.72 o 
  -3   2   2       15.10       18.02      0.97 o 
  -2   2   2      499.23      521.09      5.66 o 
  -1   2   2      447.27      461.24      2.77 o 
   0   2   2      233.87      272.66      1.78 o 
   1   2   2       65.95       78.67      0.87 o 
   2   2   2      754.66      778.08      5.96 o 
   3   2   2       37.48       31.24      0.95 o 
   4   2   2        5.12        6.28      0.56 o 
   5   2   2       18.61       19.45      1.23 o 
   6   2   2      466.65      468.62      6.05 o 
   7   2   2        0.35        0.15      1.78 o 
   8   2   2      254.26      240.45      7.40 o 
   9   2   2        1.11        0.16      2.43 o 
 -10   3   2        0.70       -2.37      3.30 o 
  -9   3   2        0.15       -1.30      2.74 o 
  -8   3   2       17.54       17.62      2.43 o 
  -7   3   2       68.99       59.13      3.42 o 
  -6   3   2       15.08       13.94      1.51 o 
  -5   3   2      277.42      324.19      4.97 o 
  -4   3   2       47.25       33.58      2.19 o 
  -3   3   2     3798.46     3738.54     17.33 o 
  -2   3   2      177.54      175.92      2.38 o 
  -1   3   2      139.34      155.84      1.84 o 
   0   3   2      249.58      228.40      1.73 o 
   1   3   2        7.99        1.41      0.29 o 
   2   3   2       60.98       50.32      1.07 o 
   3   3   2      162.96      157.56      2.13 o 
   4   3   2        4.43        4.84      0.71 o 
   5   3   2        4.40        5.89      1.04 o 
   6   3   2        3.51        2.42      1.16 o 
   7   3   2       14.10        8.71      1.81 o 
   8   3   2       48.09       49.80      6.57 o 
 -10   4   2        1.95        1.18      3.18 o 
  -9   4   2       26.38       31.71      3.88 o 
  -8   4   2        1.69        1.00      2.10 o 
  -7   4   2        1.88        1.37      2.01 o 
  -6   4   2      101.20       86.56      3.61 o 
  -5   4   2        9.84        5.46      1.51 o 
  -4   4   2       89.16       77.20      2.92 o 
  -3   4   2      926.49      972.30      6.60 o 
  -2   4   2       15.55       12.97      1.01 o 
  -1   4   2      581.33      602.15      4.72 o 
   0   4   2      132.02      124.29      1.31 o 
   1   4   2      153.51      175.55      2.35 o 
   2   4   2      125.98      124.00      1.88 o 
   3   4   2      247.23      246.50      3.38 o 
   4   4   2       82.02       89.03      2.39 o 
   5   4   2       11.03       12.01      1.20 o 
   6   4   2        6.07        2.55      1.15 o 
   7   4   2        0.74       -2.08      2.23 o 
   8   4   2        2.19       -1.44      2.58 o 
 -10   5   2        0.09       -0.61      4.24 o 
  -9   5   2        4.66        3.97      2.70 o 
  -8   5   2        1.76        3.87      1.99 o 
  -7   5   2       16.99       18.65      2.35 o 
  -6   5   2        0.60        0.75      1.70 o 
  -5   5   2       34.94       37.92      3.05 o 
  -4   5   2       22.78       25.62      1.47 o 
  -3   5   2      463.09      436.49      4.98 o 
  -2   5   2       55.45       50.62      1.98 o 
  -1   5   2      235.21      245.49      2.79 o 
   0   5   2        0.58        0.98      0.48 o 
   1   5   2      438.10      429.29      6.98 o 
   2   5   2        0.44       -0.21      0.77 o 
   3   5   2      144.21      151.14      3.42 o 
   4   5   2       52.60       49.55      1.78 o 
   5   5   2        2.46        2.17      1.29 o 
   6   5   2        1.41        4.22      1.49 o 
   7   5   2        0.05       -0.97      2.37 o 
 -10   6   2        1.34        0.25      6.01 o 
  -9   6   2       17.46       22.84      5.08 o 
  -8   6   2       29.07       34.23      3.20 o 
  -7   6   2        6.69        7.52      1.99 o 
  -6   6   2        5.62        4.13      1.69 o 
  -5   6   2       54.47       51.86      2.72 o 
  -4   6   2        0.58        2.13      1.27 o 
  -3   6   2      280.14      265.82      4.94 o 
  -2   6   2      712.19      667.46     11.30 o 
  -1   6   2       92.43       96.63      2.69 o 
   0   6   2       24.08       20.62      0.95 o 
   1   6   2        3.83        2.25      0.66 o 
   2   6   2        0.28        0.31      0.80 o 
   3   6   2       53.13       53.72      3.61 o 
   4   6   2        0.02       -0.03      1.41 o 
   5   6   2        0.05        0.63      1.54 o 
   6   6   2        2.20        2.84      1.72 o 
   7   6   2        1.76        0.70      3.21 o 
  -9   7   2        0.21        0.56      2.75 o 
  -8   7   2        3.19        3.95      2.57 o 
  -7   7   2        0.24       -1.19      2.03 o 
  -6   7   2       30.96       31.85      2.66 o 
  -5   7   2        0.01       -0.59      1.54 o 
  -4   7   2        0.03        0.11      1.19 o 
  -3   7   2       69.77       69.51      2.89 o 
  -2   7   2       14.37       11.87      1.60 o 
  -1   7   2      375.59      364.80      4.86 o 
   0   7   2      203.48      191.82      5.31 o 
   1   7   2      318.70      335.51      5.69 o 
   2   7   2      135.46      127.20      4.52 o 
   3   7   2        0.06        0.31      1.94 o 
   4   7   2        1.74        1.11      1.97 o 
   5   7   2        0.10       -1.50      2.31 o 
   6   7   2        0.00        0.60      2.65 o 
  -8   8   2       15.87       20.32      3.08 o 
  -7   8   2        0.15        0.61      2.05 o 
  -6   8   2        1.69        0.80      1.77 o 
  -5   8   2        2.30        3.50      1.59 o 
  -4   8   2      221.86      238.51      5.02 o 
  -3   8   2       60.57       59.31      3.55 o 
  -2   8   2       89.23       80.21      2.80 o 
  -1   8   2       38.63       44.28      2.20 o 
   0   8   2      205.32      210.39      4.73 o 
   1   8   2      135.85      130.41      3.97 o 
   2   8   2      287.09      288.84      8.37 o 
   3   8   2       11.23       13.49      2.32 o 
   4   8   2       21.29       19.17      2.61 o 
   5   8   2        0.21        0.49      2.74 o 
  -8   9   2        8.93       15.21      5.06 o 
  -7   9   2        3.53        1.96      2.74 o 
  -6   9   2       59.74       56.25      3.21 o 
  -5   9   2       19.18       19.59      2.12 o 
  -4   9   2        0.53       -0.03      1.58 o 
  -3   9   2        0.19        1.35      1.47 o 
  -2   9   2       10.10       12.33      1.58 o 
  -1   9   2        0.17       -0.16      1.42 o 
   0   9   2       31.27       26.28      2.14 o 
   1   9   2       14.22       18.52      2.22 o 
   2   9   2       62.08       53.98      4.47 o 
   3   9   2       32.38       36.47      3.30 o 
   4   9   2       71.43       71.37      7.13 o 
  -7  10   2        3.94        5.73      4.06 o 
  -6  10   2        9.66       10.17      2.37 o 
  -5  10   2        1.89        1.88      2.02 o 
  -4  10   2       22.85       25.35      2.31 o 
  -3  10   2       26.18       33.08      3.01 o 
  -2  10   2       19.94       25.07      2.25 o 
  -1  10   2        0.85        0.33      1.72 o 
   0  10   2       64.00       70.29      3.72 o 
   1  10   2        9.45        6.99      2.24 o 
   2  10   2       10.67        8.77      2.43 o 
   3  10   2        0.87        2.98      3.66 o 
  -5  11   2        8.61        9.96      3.03 o 
  -4  11   2        8.07        9.39      2.22 o 
  -3  11   2       19.10       20.85      2.19 o 
  -2  11   2        5.34        8.20      2.12 o 
  -1  11   2       14.92       15.25      2.49 o 
   0  11   2        0.94       -1.41      2.61 o 
   1 -13   3        0.54        4.49      5.93 o 
   2 -13   3        0.21       -0.93      5.66 o 
  -2 -12   3        0.01       -0.29      2.54 o 
  -1 -12   3        0.18       -1.59      2.54 o 
   0 -12   3        0.47        1.37      1.93 o 
   1 -12   3        3.47        2.69      2.10 o 
   2 -12   3       14.83       21.77      2.22 o 
   3 -12   3        3.84        4.75      2.29 o 
   4 -12   3        0.06       -1.40      2.37 o 
   5 -12   3        0.78        3.55      4.98 o 
  -4 -11   3       32.00       36.84      5.90 o 
  -3 -11   3       14.35       20.67      2.69 o 
  -2 -11   3       40.12       29.46      2.96 o 
  -1 -11   3       12.21       11.12      1.77 o 
   0 -11   3        0.99        3.26      1.60 o 
   1 -11   3       31.36       34.96      2.79 o 
   2 -11   3        0.09       -0.24      1.42 o 
   3 -11   3        0.92        1.85      1.46 o 
   4 -11   3        7.69       16.90      2.41 o 
   5 -11   3       11.69       17.91      2.66 o 
   6 -11   3        2.61        1.37      2.89 o 
  -5 -10   3        5.23        1.79      3.25 o 
  -4 -10   3        7.75        7.47      2.28 o 
  -3 -10   3        0.01       -0.30      1.95 o 
  -2 -10   3       55.87       60.35      3.57 o 
  -1 -10   3       70.52       77.50      5.71 o 
   0 -10   3        0.32        0.91      1.37 o 
   1 -10   3        0.30        1.30      1.18 o 
   2 -10   3        8.57        3.52      1.41 o 
   3 -10   3       61.62       61.69      2.71 o 
   4 -10   3        8.38        8.82      1.70 o 
   5 -10   3        5.85        3.32      2.00 o 
   6 -10   3        5.23        5.83      2.45 o 
   7 -10   3        0.69       -2.05      2.61 o 
  -6  -9   3        0.02        1.64      3.78 o 
  -5  -9   3        0.90        1.27      3.27 o 
  -4  -9   3        0.01       -1.30      2.57 o 
  -3  -9   3        2.28        1.05      2.28 o 
  -2  -9   3       36.13       29.66      2.49 o 
  -1  -9   3       22.78       17.48      2.02 o 
   0  -9   3       69.59       82.67      3.43 o 
   1  -9   3      127.18      116.26      2.29 o 
   2  -9   3        0.27        0.74      0.83 o 
   3  -9   3        6.03        6.09      1.39 o 
   4  -9   3        3.57        3.32      1.57 o 
   5  -9   3       36.58       42.05      2.82 o 
   6  -9   3        5.42        6.12      2.16 o 
   7  -9   3        2.17        3.36      2.29 o 
   8  -9   3        4.32        1.66      3.60 o 
  -7  -8   3        1.83        1.40      2.75 o 
  -6  -8   3        2.24        3.84      2.34 o 
  -5  -8   3        1.57        2.98      2.06 o 
  -4  -8   3        3.08        1.98      2.28 o 
  -3  -8   3        7.61        5.65      2.10 o 
  -2  -8   3      272.26      257.58      8.57 o 
  -1  -8   3      268.16      269.26      6.59 o 
   0  -8   3        7.75        6.03      0.65 o 
   1  -8   3        1.49        2.12      0.51 o 
   2  -8   3        1.43        1.98      0.71 o 
   3  -8   3       76.80       65.75      2.34 o 
   4  -8   3        2.11        1.72      1.22 o 
   5  -8   3       22.90       21.54      2.12 o 
   6  -8   3        6.91        2.49      2.07 o 
   7  -8   3       27.81       32.73      3.38 o 
   8  -8   3        0.35        2.64      2.44 o 
  -8  -7   3        0.46        0.23      3.80 o 
  -7  -7   3       24.03       22.84      3.04 o 
  -6  -7   3       41.15       39.53      3.36 o 
  -5  -7   3        0.54        1.22      1.78 o 
  -4  -7   3       38.56       42.32      2.48 o 
  -3  -7   3       36.71       29.24      2.94 o 
  -2  -7   3        0.14        0.48      0.39 o 
  -1  -7   3       24.79       20.82      1.36 o 
   0  -7   3        0.04        0.30      0.81 o 
   1  -7   3      206.26      180.34      2.17 o 
   2  -7   3       38.12       39.73      1.17 o 
   3  -7   3        0.14       -0.38      0.84 o 
   4  -7   3       12.80       10.38      1.26 o 
   5  -7   3      111.39      112.55      3.54 o 
   6  -7   3       15.58       16.70      2.56 o 
   7  -7   3        5.11        3.13      2.01 o 
   8  -7   3        0.60       -1.83      2.41 o 
   9  -7   3        4.92        0.70      3.89 o 
  -8  -6   3        0.08        1.29      1.97 o 
  -7  -6   3        0.22       -1.64      2.02 o 
  -6  -6   3       14.73       12.91      2.12 o 
  -5  -6   3        4.72        5.81      1.77 o 
  -4  -6   3       13.05       13.34      1.80 o 
  -3  -6   3       67.27       69.99      3.06 o 
  -2  -6   3        2.52        3.91      0.75 o 
  -1  -6   3      126.87      110.60      4.33 o 
   0  -6   3      370.78      310.65      6.73 o 
   1  -6   3       10.35        6.16      0.64 o 
   2  -6   3       24.53       25.36      1.16 o 
   3  -6   3      351.56      297.96      4.25 o 
   4  -6   3      175.46      170.68      3.29 o 
   5  -6   3       14.31       15.30      1.24 o 
   6  -6   3        6.11        7.35      1.78 o 
   7  -6   3        0.53        0.91      1.93 o 
   8  -6   3       12.88       12.26      3.05 o 
   9  -6   3        7.21        7.13      4.05 o 
  -9  -5   3        0.56        1.65      3.19 o 
  -8  -5   3       37.31       38.75      3.02 o 
  -7  -5   3        0.04       -1.79      1.85 o 
  -6  -5   3       25.00       27.42      2.52 o 
  -5  -5   3        1.11        3.11      1.64 o 
  -4  -5   3        4.09        3.13      1.50 o 
  -3  -5   3      136.49      134.01      3.42 o 
  -2  -5   3      380.91      363.14      7.73 o 
  -1  -5   3        0.96        0.06      0.44 o 
   0  -5   3        0.60        1.02      0.40 o 
   1  -5   3      457.49      474.46      3.68 o 
   2  -5   3      258.30      232.84      2.98 o 
   3  -5   3       38.68       61.82      1.46 o 
   4  -5   3       67.07       62.64      1.79 o 
   5  -5   3       21.13       23.51      1.47 o 
   6  -5   3       39.08       44.79      2.70 o 
   7  -5   3       14.00       13.87      1.90 o 
   8  -5   3        1.19        4.74      3.04 o 
   9  -5   3        2.93        6.21      3.73 o 
  -9  -4   3        0.55       -0.86      2.38 o 
  -8  -4   3      117.19      124.78      5.04 o 
  -7  -4   3       13.89       15.47      1.96 o 
  -6  -4   3      134.15      129.82      5.38 o 
  -5  -4   3       54.91       65.75      3.17 o 
  -4  -4   3      164.44      154.90      4.24 o 
  -3  -4   3      268.91      296.55      5.21 o 
  -2  -4   3        1.83        5.61      0.76 o 
  -1  -4   3      254.47      241.19      2.85 o 
   0  -4   3        4.84        0.35      0.28 o 
   1  -4   3       15.80       18.60      0.74 o 
   2  -4   3      376.03      357.49      2.71 o 
   3  -4   3      623.23      630.97      5.78 o 
   4  -4   3      301.61      294.34      2.63 o 
   5  -4   3      118.82      132.74      2.53 o 
   6  -4   3        0.05        0.88      0.85 o 
   7  -4   3        0.02       -0.02      1.46 o 
   8  -4   3        6.76        6.06      2.60 o 
   9  -4   3        2.02        7.27      4.55 o 
  -9  -3   3        1.01       -0.31      2.00 o 
  -8  -3   3        4.06        3.68      1.71 o 
  -7  -3   3       16.82       14.10      2.10 o 
  -6  -3   3      105.18       99.69      5.72 o 
  -5  -3   3       35.94       38.71      2.28 o 
  -4  -3   3      203.46      211.27      4.58 o 
  -3  -3   3       77.25       78.55      2.37 o 
  -2  -3   3     1206.39     1236.11      6.92 o 
  -1  -3   3      488.81      531.78      2.83 o 
   0  -3   3      248.34      266.77      2.00 o 
   1  -3   3      464.37      446.25      3.06 o 
   2  -3   3      569.37      508.95      4.43 o 
   3  -3   3        3.10        1.24      0.27 o 
   4  -3   3      701.45      697.97      7.08 o 
   5  -3   3      273.23      286.16      3.53 o 
   6  -3   3      188.53      198.45      3.73 o 
   7  -3   3       62.59       58.98      2.98 o 
   8  -3   3        0.62        3.86      2.85 o 
   9  -3   3       13.85        7.60      4.64 o 
 -10  -2   3        0.00       -2.32      3.83 o 
  -9  -2   3       14.13       18.32      2.31 o 
  -8  -2   3        3.91        6.04      1.97 o 
  -7  -2   3       42.27       47.65      3.19 o 
  -6  -2   3       27.66       24.51      2.15 o 
  -5  -2   3       54.40       51.00      2.22 o 
  -4  -2   3      958.98      948.54      9.04 o 
  -3  -2   3       24.82       27.81      1.35 o 
  -2  -2   3      160.63      167.52      2.20 o 
  -1  -2   3     1795.65     1855.08     12.80 o 
   0  -2   3     2822.15     2752.86     11.98 o 
   1  -2   3       74.43       63.97      0.80 o 
   2  -2   3      656.41      640.54      4.90 o 
   3  -2   3      123.22      136.77      2.48 o 
   4  -2   3      165.11      181.60      2.23 o 
   5  -2   3        5.26        3.34      0.67 o 
   6  -2   3      116.32      138.42      2.93 o 
   7  -2   3       55.39       50.93      3.77 o 
   8  -2   3       62.11       57.92      4.16 o 
   9  -2   3        5.57        1.19      5.08 o 
 -10  -1   3        9.14        8.91      3.29 o 
  -9  -1   3       29.94       26.90      2.88 o 
  -8  -1   3        1.33        1.83      1.80 o 
  -7  -1   3        8.24        7.68      1.95 o 
  -6  -1   3       18.12       15.31      1.36 o 
  -5  -1   3      386.03      372.64      5.64 o 
  -4  -1   3      607.43      615.87      6.62 o 
  -3  -1   3      143.96      157.31      2.37 o 
  -2  -1   3      354.28      325.38      3.00 o 
  -1  -1   3      835.17      872.64     10.32 o 
   0  -1   3      129.48      148.80      1.06 o 
   1  -1   3     1241.77     1279.08      7.38 o 
   2  -1   3     2855.63     2999.85     11.51 o 
   3  -1   3       11.05       10.95      0.46 o 
   4  -1   3        0.07       -0.45      0.41 o 
   5  -1   3        0.10        0.95      0.43 o 
   6  -1   3       52.96       49.76      1.81 o 
   7  -1   3        2.68        2.75      1.54 o 
   8  -1   3       44.30       61.02      4.58 o 
   9  -1   3        0.56       -2.28      3.90 o 
 -10   0   3        0.32        1.63      3.12 o 
  -9   0   3        1.09        1.02      2.17 o 
  -8   0   3        0.04        0.43      1.84 o 
  -7   0   3      108.65      111.79      4.56 o 
  -6   0   3       66.49       65.68      3.28 o 
  -5   0   3        4.67        4.33      0.64 o 
  -4   0   3       13.05       16.52      1.04 o 
  -3   0   3     5396.73     5622.99     24.61 o 
  -2   0   3      806.31      819.81      5.54 o 
  -1   0   3     1058.94     1078.42      8.41 o 
   0   0   3     1733.10     1758.08      9.38 o 
   1   0   3      330.98      328.59      2.74 o 
   2   0   3      402.27      404.64      2.37 o 
   3   0   3      595.59      596.39      5.46 o 
   4   0   3      250.68      276.71      2.95 o 
   5   0   3       16.55       14.23      0.83 o 
   6   0   3       63.62       77.15      2.65 o 
   7   0   3        1.05        1.93      1.75 o 
   8   0   3       10.64        7.74      2.10 o 
   9   0   3        3.11        4.22      2.36 o 
 -10   1   3        0.67       -2.54      3.98 o 
  -9   1   3       10.01       11.56      2.35 o 
  -8   1   3        6.52        5.09      1.94 o 
  -7   1   3        0.20        1.29      1.95 o 
  -6   1   3        9.97        9.03      0.84 o 
  -5   1   3     1531.95     1585.19     12.39 o 
  -4   1   3       34.60       36.27      1.92 o 
  -3   1   3      268.95      270.58      3.45 o 
  -2   1   3       32.53       35.52      0.94 o 
  -1   1   3     1614.31     1703.47      8.30 o 
   0   1   3      299.64      294.02      3.26 o 
   1   1   3      268.78      263.69      2.20 o 
   2   1   3        0.12        0.04      0.33 o 
   3   1   3       22.24       19.93      0.73 o 
   4   1   3       95.41      102.88      2.25 o 
   5   1   3       64.15       69.16      1.52 o 
   6   1   3      169.64      176.30      4.01 o 
   7   1   3        3.32        2.07      1.65 o 
   8   1   3       26.42       30.12      2.74 o 
   9   1   3        3.82        0.37      2.72 o 
 -10   2   3        8.03       10.65      3.08 o 
  -9   2   3        0.11       -2.10      2.35 o 
  -8   2   3        6.64        6.18      1.99 o 
  -7   2   3       85.01       82.60      4.02 o 
  -6   2   3        0.01       -0.20      0.90 o 
  -5   2   3       49.38       63.02      2.45 o 
  -4   2   3       51.71       45.37      2.16 o 
  -3   2   3     1466.38     1627.38     10.27 o 
  -2   2   3      513.22      581.53      4.72 o 
  -1   2   3       22.53       53.81      1.01 o 
   0   2   3       55.67       76.76      0.94 o 
   1   2   3     1308.87     1398.26      9.35 o 
   2   2   3       64.14       54.14      0.96 o 
   3   2   3       51.05       50.03      1.34 o 
   4   2   3       84.74       78.85      1.39 o 
   5   2   3        2.92        3.22      0.84 o 
   6   2   3        0.60        2.45      1.20 o 
   7   2   3       54.57       47.72      2.56 o 
   8   2   3        9.74       12.46      2.13 o 
 -10   3   3        0.81       -0.13      3.21 o 
  -9   3   3        4.84        3.55      2.34 o 
  -8   3   3        2.55        2.66      2.08 o 
  -7   3   3        0.11       -1.43      1.95 o 
  -6   3   3        0.01       -0.87      1.10 o 
  -5   3   3      576.68      546.00      6.95 o 
  -4   3   3        1.49        1.87      0.89 o 
  -3   3   3      296.09      351.32      4.67 o 
  -2   3   3       53.80       61.33      1.74 o 
  -1   3   3     4591.75     4916.38     18.13 o 
   0   3   3       25.68       26.82      0.66 o 
   1   3   3        4.26       11.30      0.52 o 
   2   3   3        3.63        3.05      0.45 o 
   3   3   3       40.07       37.49      1.35 o 
   4   3   3      138.94      138.12      2.70 o 
   5   3   3       26.52       27.36      1.51 o 
   6   3   3        0.60        0.04      1.22 o 
   7   3   3        0.25       -2.25      1.58 o 
   8   3   3        0.96       -2.15      2.74 o 
 -10   4   3       12.51       17.96      3.28 o 
  -9   4   3        3.50        1.71      2.40 o 
  -8   4   3        0.01       -0.15      2.11 o 
  -7   4   3      110.44      113.88      4.78 o 
  -6   4   3       19.64       15.09      1.62 o 
  -5   4   3        3.97        3.38      1.24 o 
  -4   4   3      281.28      274.69      5.17 o 
  -3   4   3      365.17      312.86      4.63 o 
  -2   4   3       15.08        7.38      0.85 o 
  -1   4   3      169.60      150.28      2.11 o 
   0   4   3      334.06      327.74      2.69 o 
   1   4   3      545.92      560.91      6.26 o 
   2   4   3        5.16        4.40      0.60 o 
   3   4   3        3.57        2.66      0.86 o 
   4   4   3       65.86       66.73      2.02 o 
   5   4   3       70.60       64.38      2.12 o 
   6   4   3        0.11       -1.14      1.48 o 
   7   4   3        3.32        3.83      2.42 o 
   8   4   3        0.44        3.51      8.00 o 
 -10   5   3        5.24        3.38      4.52 o 
  -9   5   3        0.79        5.57      2.47 o 
  -8   5   3       15.11       13.90      2.42 o 
  -7   5   3       24.88       20.94      2.60 o 
  -6   5   3       41.79       43.35      2.43 o 
  -5   5   3       81.62       76.66      3.46 o 
  -4   5   3       45.72       39.61      2.29 o 
  -3   5   3        2.77        2.89      0.96 o 
  -2   5   3       16.07       17.12      1.34 o 
  -1   5   3      378.46      350.51      7.99 o 
   0   5   3       77.24       71.20      1.42 o 
   1   5   3      195.66      186.01      2.76 o 
   2   5   3       75.01       79.21      2.45 o 
   3   5   3      105.86       98.90      3.29 o 
   4   5   3       14.22       12.82      1.31 o 
   5   5   3       11.66       14.33      1.64 o 
   6   5   3        1.34        0.84      1.68 o 
   7   5   3        0.32        0.88      3.54 o 
  -9   6   3        0.71       -0.39      2.90 o 
  -8   6   3        3.84        1.25      2.17 o 
  -7   6   3       28.78       26.07      2.66 o 
  -6   6   3      132.89      115.94      5.03 o 
  -5   6   3        0.89        1.48      1.45 o 
  -4   6   3        7.41        5.62      1.27 o 
  -3   6   3      187.44      184.83      3.89 o 
  -2   6   3       53.72       50.19      1.54 o 
  -1   6   3       84.18       80.15      1.85 o 
   0   6   3      118.88      122.90      2.15 o 
   1   6   3       27.77       24.33      1.40 o 
   2   6   3       16.10       16.82      2.18 o 
   3   6   3       12.19        9.45      1.94 o 
   4   6   3        3.45        3.67      1.72 o 
   5   6   3       17.46       14.08      1.70 o 
   6   6   3        0.83       -1.83      2.85 o 
  -9   7   3        0.09       -3.16      3.62 o 
  -8   7   3       51.02       51.26      4.21 o 
  -7   7   3        4.22        3.10      2.09 o 
  -6   7   3        0.00       -0.02      1.81 o 
  -5   7   3       21.08       20.79      2.32 o 
  -4   7   3        5.50        4.60      1.28 o 
  -3   7   3       36.15       37.40      2.08 o 
  -2   7   3       65.86       61.28      2.59 o 
  -1   7   3       15.26       14.10      1.12 o 
   0   7   3       22.77       27.13      1.96 o 
   1   7   3      131.53      129.87      4.39 o 
   2   7   3       14.22       16.89      2.34 o 
   3   7   3      117.27      110.99      4.67 o 
   4   7   3        2.71        5.18      1.88 o 
   5   7   3        0.92        0.35      2.09 o 
  -8   8   3        9.07        5.60      2.77 o 
  -7   8   3        0.16       -1.27      2.37 o 
  -6   8   3       39.88       43.24      2.95 o 
  -5   8   3        1.14        0.97      1.80 o 
  -4   8   3       20.31       22.46      2.00 o 
  -3   8   3       28.70       28.70      2.68 o 
  -2   8   3      178.64      195.11      4.23 o 
  -1   8   3        0.54        0.27      1.28 o 
   0   8   3        3.63        4.90      1.37 o 
   1   8   3        5.77        8.73      1.99 o 
   2   8   3       17.46       12.00      2.23 o 
   3   8   3       51.37       50.19      3.64 o 
   4   8   3       23.99       22.91      2.96 o 
  -7   9   3       36.12       46.51      4.13 o 
  -6   9   3        2.61        5.11      2.06 o 
  -5   9   3        0.94        0.02      1.93 o 
  -4   9   3      134.22      134.87      4.21 o 
  -3   9   3        0.30        1.81      1.65 o 
  -2   9   3        1.55        2.99      1.29 o 
  -1   9   3        0.35        1.28      1.42 o 
   0   9   3        2.76        2.63      1.81 o 
   1   9   3        7.68        5.79      2.02 o 
   2   9   3        7.63        5.82      2.37 o 
   3   9   3        8.59       10.67      2.83 o 
  -6  10   3       13.73       17.02      3.18 o 
  -5  10   3       19.68       23.90      2.64 o 
  -4  10   3        0.91       -1.46      1.92 o 
  -3  10   3        0.52        0.92      1.63 o 
  -2  10   3       42.90       48.97      3.06 o 
  -1  10   3        6.06        5.45      1.75 o 
   0  10   3        2.88        3.96      2.08 o 
   1  10   3        0.89        1.24      2.30 o 
  -3  11   3       15.68       25.26      3.09 o 
  -2  11   3       28.05       27.82      5.43 o 
   0 -13   4        3.98        9.70      6.25 o 
   1 -13   4        6.61        1.75      3.86 o 
   2 -13   4        2.12        4.77      5.21 o 
   3 -13   4        8.66       10.16      6.21 o 
  -3 -12   4       17.26       31.49      5.45 o 
  -2 -12   4        1.78        2.74      2.82 o 
  -1 -12   4       14.07       11.61      2.61 o 
   0 -12   4        3.66       -0.11      2.54 o 
   1 -12   4        0.03        0.05      2.51 o 
   2 -12   4        0.11       -1.40      2.11 o 
   3 -12   4        0.00        0.78      2.23 o 
   4 -12   4        2.44        1.46      2.64 o 
   5 -12   4        8.00        9.27      7.11 o 
  -4 -11   4        2.03        2.22      2.67 o 
  -3 -11   4        4.47        2.37      2.30 o 
  -2 -11   4       27.98       31.62      3.09 o 
  -1 -11   4       23.09       22.20      3.77 o 
   0 -11   4       38.72       34.81      4.57 o 
   1 -11   4       44.47       43.99      3.02 o 
   2 -11   4        7.98       14.56      1.68 o 
   3 -11   4        2.40        5.12      1.98 o 
   4 -11   4        0.17        0.29      1.90 o 
   5 -11   4        3.67        3.82      2.35 o 
   6 -11   4        8.39       14.25      3.51 o 
  -5 -10   4        4.68        3.87      3.76 o 
  -4 -10   4        4.01        3.24      2.91 o 
  -3 -10   4       53.74       50.76      4.23 o 
  -2 -10   4        3.07        1.12      1.88 o 
  -1 -10   4        0.38        0.75      1.74 o 
   0 -10   4       98.58       99.18      3.94 o 
   1 -10   4      154.79      155.90      4.73 o 
   2 -10   4       47.39       35.89      2.27 o 
   3 -10   4        0.37       -0.57      1.38 o 
   4 -10   4        0.08        0.86      1.49 o 
   5 -10   4       11.70       11.40      2.04 o 
   6 -10   4        3.17        2.53      2.24 o 
   7 -10   4        0.55        0.40      2.65 o 
  -6  -9   4        0.78        4.33      2.46 o 
  -5  -9   4       21.09       25.24      4.40 o 
  -4  -9   4        0.03       -2.74      2.62 o 
  -3  -9   4       14.19        9.74      2.42 o 
  -2  -9   4       76.99       84.90      4.58 o 
  -1  -9   4        8.54       13.28      2.24 o 
   0  -9   4        0.54       -0.26      0.78 o 
   1  -9   4       10.07        7.36      0.81 o 
   2  -9   4       74.03       66.87      2.09 o 
   3  -9   4      346.47      336.30      5.20 o 
   4  -9   4       35.16       28.89      2.04 o 
   5  -9   4       14.25       10.24      1.67 o 
   6  -9   4        0.15       -2.76      2.24 o 
   7  -9   4       14.14       15.83      2.22 o 
   8  -9   4        0.82       -2.70      4.06 o 
  -7  -8   4        5.26        2.94      2.54 o 
  -6  -8   4        2.70        3.42      2.33 o 
  -5  -8   4       33.95       31.98      2.85 o 
  -4  -8   4       16.14       16.72      3.63 o 
  -3  -8   4       18.37       21.91      3.06 o 
  -2  -8   4       70.91       73.07      4.01 o 
  -1  -8   4      147.35      135.37      3.82 o 
   0  -8   4       32.95       30.54      1.70 o 
   1  -8   4      184.76      186.59      3.41 o 
   2  -8   4        7.57        5.76      0.85 o 
   3  -8   4       28.18       24.96      1.61 o 
   4  -8   4       13.19       12.03      1.46 o 
   5  -8   4       93.95       91.37      3.32 o 
   6  -8   4        7.99        2.52      1.59 o 
   7  -8   4        1.87        4.35      2.18 o 
   8  -8   4        0.90        4.67      3.36 o 
  -8  -7   4        4.65        4.38      2.60 o 
  -7  -7   4        8.67        7.76      2.33 o 
  -6  -7   4       31.14       33.85      3.06 o 
  -5  -7   4       19.66       16.93      2.10 o 
  -4  -7   4      312.01      322.47      8.96 o 
  -3  -7   4       14.16       13.45      1.18 o 
  -2  -7   4        0.12        0.96      0.55 o 
  -1  -7   4       37.01       37.91      1.69 o 
   0  -7   4       34.00       28.55      1.61 o 
   1  -7   4      117.84      126.71      3.13 o 
   2  -7   4        0.02       -0.10      0.74 o 
   3  -7   4       34.71       35.62      1.53 o 
   4  -7   4       24.88       18.62      1.60 o 
   5  -7   4       85.98       78.82      2.68 o 
   6  -7   4        7.19        8.14      1.85 o 
   7  -7   4       79.33       78.90      3.90 o 
   8  -7   4        1.83       -1.24      3.37 o 
   9  -7   4        0.06        2.09      7.73 o 
  -9  -6   4        0.77        0.39      3.86 o 
  -8  -6   4       14.95       17.40      2.65 o 
  -7  -6   4        0.93        0.34      2.06 o 
  -6  -6   4       16.98       17.71      2.27 o 
  -5  -6   4        9.79        8.53      2.05 o 
  -4  -6   4       12.78       12.74      2.02 o 
  -3  -6   4       22.18       25.07      2.07 o 
  -2  -6   4      135.81      132.78      3.29 o 
  -1  -6   4      149.28      177.19      2.64 o 
   0  -6   4       33.98       40.75      1.31 o 
   1  -6   4      307.62      295.21      3.71 o 
   2  -6   4      217.56      208.32      4.14 o 
   3  -6   4        4.90        7.90      0.83 o 
   4  -6   4        0.97        0.58      0.90 o 
   5  -6   4      293.05      282.36      5.17 o 
   6  -6   4        3.88        2.00      1.57 o 
   7  -6   4        7.31        5.13      1.75 o 
   8  -6   4        0.10        1.91      3.21 o 
   9  -6   4        4.23        9.24      4.42 o 
  -9  -5   4        0.00        0.89      2.34 o 
  -8  -5   4       13.49        9.16      2.05 o 
  -7  -5   4        4.96        4.08      1.98 o 
  -6  -5   4      171.41      173.90      5.49 o 
  -5  -5   4       59.98       65.26      3.40 o 
  -4  -5   4      110.11      109.25      3.84 o 
  -3  -5   4       65.01       68.81      4.43 o 
  -2  -5   4        3.16        3.13      0.60 o 
  -1  -5   4        0.05        0.04      0.51 o 
   0  -5   4     1760.69     1766.24     14.94 o 
   1  -5   4        0.57        2.96      0.62 o 
   2  -5   4       96.88       93.81      1.70 o 
   3  -5   4      343.17      315.78      4.59 o 
   4  -5   4       27.94       24.63      1.06 o 
   5  -5   4       63.03       61.37      3.02 o 
   6  -5   4       59.75       61.00      2.99 o 
   7  -5   4        5.01        6.52      2.21 o 
   8  -5   4        0.82        1.39      2.49 o 
   9  -5   4        5.12        8.96      4.03 o 
  -9  -4   4        0.00       -0.04      2.18 o 
  -8  -4   4        6.15        5.25      1.85 o 
  -7  -4   4       11.47       14.64      1.99 o 
  -6  -4   4      428.06      453.75      9.73 o 
  -5  -4   4       20.93       25.12      2.70 o 
  -4  -4   4      281.24      289.70      6.62 o 
  -3  -4   4        0.42        1.74      1.11 o 
  -2  -4   4      701.46      629.30      9.65 o 
  -1  -4   4      307.83      383.41      3.74 o 
   0  -4   4      135.94      149.90      1.86 o 
   1  -4   4       97.47      113.72      1.67 o 
   2  -4   4      446.24      417.40      2.93 o 
   3  -4   4       19.51       16.99      0.71 o 
   4  -4   4       27.24       25.16      0.96 o 
   5  -4   4      179.19      168.12      2.92 o 
   6  -4   4       33.65       34.98      1.63 o 
   7  -4   4       21.67       16.55      2.56 o 
   8  -4   4        6.22        3.36      2.98 o 
   9  -4   4        0.01       -3.00      3.33 o 
 -10  -3   4        2.95        1.05      5.94 o 
  -9  -3   4        1.89        1.90      2.13 o 
  -8  -3   4        0.32       -0.41      2.12 o 
  -7  -3   4       18.52       13.15      2.31 o 
  -6  -3   4        6.88        9.65      1.92 o 
  -5  -3   4      113.93      123.64      4.85 o 
  -4  -3   4      771.67      783.09     10.47 o 
  -3  -3   4      104.54       85.21      2.53 o 
  -2  -3   4     1980.75     2111.99     18.89 o 
  -1  -3   4       90.87       86.20      2.01 o 
   0  -3   4     1737.98     1688.54     13.30 o 
   1  -3   4      110.58      107.01      1.32 o 
   2  -3   4       45.13       47.14      0.85 o 
   3  -3   4        0.91        2.03      0.43 o 
   4  -3   4      258.38      240.79      3.75 o 
   5  -3   4       44.04       41.58      1.52 o 
   6  -3   4       34.80       34.21      1.76 o 
   7  -3   4       85.26       81.74      3.40 o 
   8  -3   4        0.94       -0.25      2.55 o 
   9  -3   4       25.57       12.61      4.51 o 
 -10  -2   4        1.43        5.38      3.38 o 
  -9  -2   4        1.19        1.27      2.26 o 
  -8  -2   4       28.18       30.47      2.92 o 
  -7  -2   4       44.79       53.56      3.51 o 
  -6  -2   4       41.91       48.72      3.00 o 
  -5  -2   4       14.89       15.91      1.55 o 
  -4  -2   4       11.26       21.34      1.43 o 
  -3  -2   4       52.76       68.35      2.73 o 
  -2  -2   4     1526.22     1558.17      9.68 o 
  -1  -2   4      558.86      548.57      5.30 o 
   0  -2   4     1088.95     1189.27      7.03 o 
   1  -2   4        0.46        0.20      0.27 o 
   2  -2   4      143.51       92.17      1.06 o 
   3  -2   4       53.66       52.74      1.27 o 
   4  -2   4       31.32       29.36      1.18 o 
   5  -2   4       12.16       12.71      0.80 o 
   6  -2   4       26.49       30.01      1.72 o 
   7  -2   4        3.17        1.80      1.52 o 
   8  -2   4       13.45       19.01      2.90 o 
   9  -2   4       27.84       29.66      4.16 o 
 -10  -1   4        0.98        2.52      3.16 o 
  -9  -1   4       12.77       17.01      2.61 o 
  -8  -1   4        9.88        9.57      2.29 o 
  -7  -1   4      165.64      181.23      5.83 o 
  -6  -1   4        0.02        1.07      1.11 o 
  -5  -1   4      216.63      197.23      3.57 o 
  -4  -1   4      179.46      173.81      4.99 o 
  -3  -1   4      511.34      560.35      6.25 o 
  -2  -1   4      170.30      161.35      2.36 o 
  -1  -1   4      294.16      333.84      5.67 o 
   0  -1   4      464.46      484.48      3.99 o 
   1  -1   4      407.20      453.35      2.79 o 
   2  -1   4      106.24      106.17      1.35 o 
   3  -1   4       26.42       31.24      0.93 o 
   4  -1   4      230.56      222.97      3.64 o 
   5  -1   4        6.41        5.28      0.73 o 
   6  -1   4        4.41        6.24      1.10 o 
   7  -1   4        5.38        5.81      1.81 o 
   8  -1   4       10.22        9.54      1.93 o 
   9  -1   4        2.69        2.37      2.87 o 
 -10   0   4        0.22        1.51      3.06 o 
  -9   0   4       25.14       26.45      3.05 o 
  -8   0   4        9.64        7.70      2.60 o 
  -7   0   4       30.70       34.06      2.93 o 
  -6   0   4       19.31       22.08      1.72 o 
  -5   0   4      157.45      168.46      3.31 o 
  -4   0   4        7.95        8.60      0.99 o 
  -3   0   4        7.30        5.84      0.78 o 
  -2   0   4      640.89      673.33      7.52 o 
  -1   0   4      452.32      416.74      4.36 o 
   0   0   4       45.77       56.59      1.15 o 
   1   0   4        0.48        0.92      0.17 o 
   2   0   4      581.27      568.77      4.28 o 
   3   0   4      322.99      302.41      2.96 o 
   4   0   4        4.82        5.20      0.44 o 
   5   0   4        7.50        6.93      0.99 o 
   6   0   4        0.42       -0.37      1.28 o 
   7   0   4        1.45       -0.97      1.69 o 
   8   0   4        0.19        1.08      1.89 o 
   9   0   4        2.82        1.12      2.84 o 
 -10   1   4        2.92       -0.46      4.14 o 
  -9   1   4       23.52       25.71      3.04 o 
  -8   1   4        0.02        2.26      2.01 o 
  -7   1   4       88.16       91.32      4.34 o 
  -6   1   4        0.30        0.22      1.13 o 
  -5   1   4       88.07      105.82      3.24 o 
  -4   1   4       94.65       93.95      2.89 o 
  -3   1   4     3047.33     3182.72     13.51 o 
  -2   1   4       17.31       22.38      1.04 o 
  -1   1   4      168.96      191.69      2.13 o 
   0   1   4        4.90        6.28      0.40 o 
   1   1   4      113.30       89.25      1.26 o 
   2   1   4       46.84       41.83      1.00 o 
   3   1   4        2.78        3.92      0.51 o 
   4   1   4        2.42        1.44      0.57 o 
   5   1   4       38.71       33.95      1.66 o 
   6   1   4        6.72        8.10      1.35 o 
   7   1   4        2.32       -0.14      1.62 o 
   8   1   4        7.35        7.83      2.10 o 
 -10   2   4        1.33        4.13      3.35 o 
  -9   2   4       17.61       19.77      2.91 o 
  -8   2   4       20.62       22.74      2.75 o 
  -7   2   4       83.51       87.44      4.26 o 
  -6   2   4        1.35       -0.01      1.16 o 
  -5   2   4      159.17      137.05      5.77 o 
  -4   2   4       10.37       14.11      1.32 o 
  -3   2   4       16.60       28.78      1.47 o 
  -2   2   4        3.11        1.95      0.79 o 
  -1   2   4     1697.45     1664.56     11.41 o 
   0   2   4      130.76      188.32      2.30 o 
   1   2   4      188.79      219.43      2.32 o 
   2   2   4       37.79       32.60      0.90 o 
   3   2   4      159.23      152.04      2.43 o 
   4   2   4       99.72      104.58      2.23 o 
   5   2   4        3.92        2.07      1.05 o 
   6   2   4        2.32        2.46      1.23 o 
   7   2   4        0.82        0.02      1.85 o 
   8   2   4        0.50        1.98      2.69 o 
 -10   3   4       22.41       20.50      3.51 o 
  -9   3   4       24.76       21.98      3.62 o 
  -8   3   4       10.45       12.97      2.51 o 
  -7   3   4       18.25       17.49      1.75 o 
  -6   3   4      103.33       97.94      3.43 o 
  -5   3   4      228.63      222.11      5.64 o 
  -4   3   4       49.32       50.00      2.28 o 
  -3   3   4      179.29      158.77      3.58 o 
  -2   3   4      111.66      119.62      2.76 o 
  -1   3   4      572.89      688.26      5.43 o 
   0   3   4       63.84       63.98      1.05 o 
   1   3   4     1884.18     1915.48      8.61 o 
   2   3   4        2.44        3.99      0.63 o 
   3   3   4       89.76       87.65      2.06 o 
   4   3   4       38.51       39.66      1.66 o 
   5   3   4       11.17       10.81      1.23 o 
   6   3   4        0.01       -1.26      1.36 o 
   7   3   4        0.17       -2.26      2.67 o 
 -10   4   4        0.16        0.56      3.59 o 
  -9   4   4        0.21       -0.89      2.49 o 
  -8   4   4      103.34      109.55      5.13 o 
  -7   4   4        2.27        1.42      1.68 o 
  -6   4   4       40.60       28.54      2.31 o 
  -5   4   4       67.73       61.80      2.91 o 
  -4   4   4      150.35      130.13      3.62 o 
  -3   4   4       28.67       21.11      1.48 o 
  -2   4   4       10.46       15.35      0.97 o 
  -1   4   4      101.18       79.71      1.61 o 
   0   4   4       10.43        8.52      0.55 o 
   1   4   4      153.53      167.22      2.13 o 
   2   4   4        2.19        2.93      1.07 o 
   3   4   4      407.98      414.08      4.99 o 
   4   4   4        3.30        3.26      0.94 o 
   5   4   4       35.51       28.14      2.64 o 
   6   4   4        1.23        3.47      2.83 o 
   7   4   4        1.69        2.51      4.01 o 
  -9   5   4        4.04        2.74      2.62 o 
  -8   5   4       27.14       23.67      2.86 o 
  -7   5   4        3.59        1.61      1.82 o 
  -6   5   4       44.81       43.93      3.05 o 
  -5   5   4        7.59        7.68      1.47 o 
  -4   5   4        4.59        4.25      1.24 o 
  -3   5   4       92.67       88.35      2.71 o 
  -2   5   4       26.24       22.81      1.71 o 
  -1   5   4      106.45      115.40      2.59 o 
   0   5   4       24.52       24.26      0.98 o 
   1   5   4       82.70       72.53      1.99 o 
   2   5   4      128.08      134.70      4.82 o 
   3   5   4      107.33      123.78      3.55 o 
   4   5   4        8.66        9.10      2.15 o 
   5   5   4       66.72       58.76      3.72 o 
   6   5   4        0.72        3.36      3.53 o 
  -9   6   4        3.70        3.74      3.05 o 
  -8   6   4       26.46       29.72      3.04 o 
  -7   6   4        0.13        0.18      1.88 o 
  -6   6   4       38.64       37.59      2.55 o 
  -5   6   4        0.77        0.32      1.38 o 
  -4   6   4      257.17      263.71      8.59 o 
  -3   6   4        6.11        4.24      1.25 o 
  -2   6   4        7.33        7.45      0.90 o 
  -1   6   4       79.45       76.63      1.96 o 
   0   6   4       19.78       24.34      1.15 o 
   1   6   4       29.87       22.99      2.08 o 
   2   6   4       54.08       54.88      2.89 o 
   3   6   4        2.32        0.68      1.61 o 
   4   6   4        5.90        6.50      1.96 o 
   5   6   4        2.89        4.28      2.67 o 
  -9   7   4        8.15        6.01      4.24 o 
  -8   7   4        6.43        4.78      2.53 o 
  -7   7   4        0.31       -1.59      2.28 o 
  -6   7   4      120.61      125.22      4.38 o 
  -5   7   4       18.27       25.65      2.08 o 
  -4   7   4       76.19       71.01      3.18 o 
  -3   7   4        7.33        7.84      1.30 o 
  -2   7   4       17.33       17.17      1.40 o 
  -1   7   4        1.19        1.82      0.86 o 
   0   7   4        4.94        7.92      1.25 o 
   1   7   4       15.40       15.20      2.05 o 
   2   7   4       16.14       12.73      2.35 o 
   3   7   4        0.80        1.44      1.90 o 
   4   7   4        6.71        8.44      2.47 o 
   5   7   4        4.02        5.18      5.26 o 
  -8   8   4       21.26       18.62      4.77 o 
  -7   8   4       11.40       16.85      4.18 o 
  -6   8   4       61.83       62.85      3.53 o 
  -5   8   4        0.06       -1.81      1.75 o 
  -4   8   4       11.15       12.53      1.82 o 
  -3   8   4       32.65       36.21      2.30 o 
  -2   8   4        0.29        0.68      1.12 o 
  -1   8   4        0.32       -0.37      1.24 o 
   0   8   4       75.87       73.47      3.63 o 
   1   8   4       10.88       11.43      2.14 o 
   2   8   4        0.12       -1.72      2.52 o 
   3   8   4        0.26       -2.39      2.48 o 
   4   8   4        1.43        1.62      4.51 o 
  -7   9   4        1.45        4.23      3.11 o 
  -6   9   4       27.51       32.86      2.78 o 
  -5   9   4       76.24       86.99      4.01 o 
  -4   9   4        2.21        3.21      1.80 o 
  -3   9   4        6.09        5.18      1.49 o 
  -2   9   4       20.79       20.88      1.90 o 
  -1   9   4        0.84        4.33      1.86 o 
   0   9   4        2.15        2.44      2.00 o 
   1   9   4        0.09        1.05      2.51 o 
   2   9   4        4.19        6.16      3.06 o 
  -5  10   4        3.48        3.55      4.87 o 
  -4  10   4       30.95       35.86      3.14 o 
  -3  10   4       30.08       36.72      2.53 o 
  -2  10   4       13.13       16.83      2.12 o 
  -1  10   4        6.41        4.60      4.17 o 
   0  10   4        7.23        6.14      3.17 o 
   0 -13   5       27.31       37.69      6.60 o 
   1 -13   5        3.20        6.23      5.19 o 
   2 -13   5       13.42       16.67      3.69 o 
   3 -13   5        8.04        7.82      3.80 o 
  -3 -12   5        0.12       -3.49      5.03 o 
  -2 -12   5       14.87       20.10      3.19 o 
  -1 -12   5       12.25       12.37      2.69 o 
   0 -12   5       14.94       11.55      2.62 o 
   1 -12   5        0.84        0.30      2.66 o 
   2 -12   5        0.14        0.43      2.09 o 
   3 -12   5        3.62        5.25      2.18 o 
   4 -12   5        7.31        8.68      2.41 o 
  -4 -11   5        0.02       -0.78      3.69 o 
  -3 -11   5        1.45        0.27      2.87 o 
  -2 -11   5        1.83        2.30      2.52 o 
  -1 -11   5       24.06       18.16      2.65 o 
   0 -11   5       10.42       14.00      3.33 o 
   1 -11   5       18.45       27.11      3.00 o 
   2 -11   5       49.55       48.38      3.64 o 
   3 -11   5       31.47       27.96      2.54 o 
   4 -11   5        1.77        1.49      1.95 o 
   5 -11   5       10.41       12.85      2.48 o 
   6 -11   5        2.94        0.70      3.76 o 
  -5 -10   5        0.84        2.34      3.71 o 
  -4 -10   5        0.02        1.59      3.48 o 
  -3 -10   5        5.89        6.37      2.64 o 
  -2 -10   5       19.91       23.23      2.96 o 
  -1 -10   5       75.51       82.34      3.79 o 
   0 -10   5       48.45       44.75      2.87 o 
   1 -10   5       71.90       68.83      3.27 o 
   2 -10   5       38.91       40.03      2.16 o 
   3 -10   5       19.86       27.45      2.02 o 
   4 -10   5       25.24       14.27      1.75 o 
   5 -10   5       11.68       10.15      2.18 o 
   6 -10   5        2.64       -0.74      2.07 o 
   7 -10   5        0.01        1.16      4.24 o 
  -6  -9   5        0.56       -1.29      2.58 o 
  -5  -9   5       35.80       24.25      3.74 o 
  -4  -9   5       78.76       85.90      5.50 o 
  -3  -9   5        2.92        3.48      2.44 o 
  -2  -9   5        0.33       -0.52      1.90 o 
  -1  -9   5        1.90        1.65      1.72 o 
   0  -9   5       29.94       25.21      1.51 o 
   1  -9   5        4.89        6.54      0.83 o 
   2  -9   5       54.03       42.68      1.77 o 
   3  -9   5       36.22       38.05      2.12 o 
   4  -9   5       75.91       74.78      2.78 o 
   5  -9   5       83.69       80.87      3.87 o 
   6  -9   5       25.17       16.42      2.23 o 
   7  -9   5        3.86        4.57      2.53 o 
  -7  -8   5       28.42       30.95      3.25 o 
  -6  -8   5      115.88      126.79      7.86 o 
  -5  -8   5       82.64       86.57      4.22 o 
  -4  -8   5      115.56      116.57      5.76 o 
  -3  -8   5        0.04       -2.37      2.33 o 
  -2  -8   5      110.96      108.48      2.96 o 
  -1  -8   5        8.68        9.16      1.21 o 
   0  -8   5       23.30       21.04      1.52 o 
   1  -8   5        5.26        6.75      0.81 o 
   2  -8   5        1.97        1.99      0.84 o 
   3  -8   5      119.74      118.16      2.77 o 
   4  -8   5       97.95       93.50      2.92 o 
   5  -8   5       12.71       15.56      2.20 o 
   6  -8   5        1.27        1.64      1.93 o 
   7  -8   5       39.61       40.91      3.33 o 
   8  -8   5       11.92        7.44      2.91 o 
  -8  -7   5        0.08        2.50      2.56 o 
  -7  -7   5       10.21        5.58      2.23 o 
  -6  -7   5        9.20        7.60      2.41 o 
  -5  -7   5       29.13       28.28      2.71 o 
  -4  -7   5      229.47      228.92      7.67 o 
  -3  -7   5       54.73       54.77      2.64 o 
  -2  -7   5      209.66      193.57      5.14 o 
  -1  -7   5        0.07        0.49      0.87 o 
   0  -7   5      121.99      117.64      2.74 o 
   1  -7   5       18.84       20.21      1.00 o 
   2  -7   5       34.74       28.75      1.67 o 
   3  -7   5      143.32      138.92      3.49 o 
   4  -7   5       17.26       12.93      1.34 o 
   5  -7   5        1.21        0.49      1.66 o 
   6  -7   5       29.15       30.19      2.66 o 
   7  -7   5        0.25        1.44      2.07 o 
   8  -7   5        0.00        1.54      2.29 o 
  -9  -6   5        0.56        0.12      3.16 o 
  -8  -6   5       12.69       10.54      2.17 o 
  -7  -6   5        3.81        1.27      2.24 o 
  -6  -6   5        6.58        8.71      2.40 o 
  -5  -6   5        0.00       -1.44      1.86 o 
  -4  -6   5       12.76       10.97      1.93 o 
  -3  -6   5       25.78       26.01      2.18 o 
  -2  -6   5      386.62      364.76      4.40 o 
  -1  -6   5        0.18        1.23      0.72 o 
   0  -6   5      151.72      109.38      2.30 o 
   1  -6   5      263.55      274.82      2.79 o 
   2  -6   5      222.73      221.77      3.07 o 
   3  -6   5       52.74       54.36      1.37 o 
   4  -6   5      333.71      317.78      4.20 o 
   5  -6   5        2.23        2.53      1.57 o 
   6  -6   5        8.48        8.83      1.88 o 
   7  -6   5        8.91       12.70      2.70 o 
   8  -6   5        2.24        0.09      2.21 o 
  -9  -5   5        0.01       -0.33      2.83 o 
  -8  -5   5        2.99        1.78      2.18 o 
  -7  -5   5        0.33       -2.46      2.06 o 
  -6  -5   5       17.87       21.38      3.00 o 
  -5  -5   5       27.59       32.81      3.01 o 
  -4  -5   5      857.52      847.48     11.53 o 
  -3  -5   5        9.48        9.59      1.36 o 
  -2  -5   5        0.05        0.58      0.63 o 
  -1  -5   5      128.63      142.76      3.32 o 
   0  -5   5       57.08       47.73      1.81 o 
   1  -5   5       11.19        7.55      0.61 o 
   2  -5   5      943.30      877.78      7.45 o 
   3  -5   5        4.98        4.93      0.58 o 
   4  -5   5       79.34       75.87      1.87 o 
   5  -5   5       22.34       27.56      2.01 o 
   6  -5   5       34.71       36.96      2.37 o 
   7  -5   5        6.93        5.49      1.91 o 
   8  -5   5        0.26        0.91      2.60 o 
   9  -5   5        0.55       -2.92      4.28 o 
  -9  -4   5        3.06        7.80      2.35 o 
  -8  -4   5        0.19       -0.36      2.19 o 
  -7  -4   5       58.55       56.28      3.59 o 
  -6  -4   5        5.57        4.30      2.15 o 
  -5  -4   5       76.01       88.62      4.48 o 
  -4  -4   5      467.90      500.20      8.75 o 
  -3  -4   5       77.24       92.44      3.21 o 
  -2  -4   5      859.92      753.67      6.88 o 
  -1  -4   5       82.05      130.23      3.23 o 
   0  -4   5       39.70       70.69      3.47 o 
   1  -4   5       10.57       11.53      0.52 o 
   2  -4   5      154.84      139.37      2.42 o 
   3  -4   5        2.13        1.51      0.39 o 
   4  -4   5      188.47      191.33      2.84 o 
   5  -4   5       34.01       29.66      2.21 o 
   6  -4   5        3.81        4.86      1.45 o 
   7  -4   5        1.56        0.23      1.95 o 
   8  -4   5       22.22       25.89      3.52 o 
   9  -4   5        0.53       -3.27      5.02 o 
 -10  -3   5        0.31       -0.61      4.34 o 
  -9  -3   5        4.78        5.64      2.45 o 
  -8  -3   5        5.51        5.17      1.99 o 
  -7  -3   5        7.92        8.19      2.10 o 
  -6  -3   5       93.06       93.26      4.14 o 
  -5  -3   5       60.11       65.52      4.50 o 
  -4  -3   5        0.15        2.36      1.19 o 
  -3  -3   5       88.65       89.10      2.96 o 
  -2  -3   5     1662.67     1872.04      9.66 o 
  -1  -3   5       12.79       14.74      1.00 o 
   0  -3   5     2441.63     2537.15     18.88 o 
   1  -3   5       27.44       32.41      0.91 o 
   2  -3   5      370.64      382.68      2.87 o 
   3  -3   5       41.18       46.26      1.16 o 
   4  -3   5       27.43       22.61      1.06 o 
   5  -3   5        0.53        0.12      0.94 o 
   6  -3   5       83.89       88.03      2.77 o 
   7  -3   5        0.00       -0.64      2.08 o 
   8  -3   5        0.53       -2.81      2.49 o 
   9  -3   5        0.18       -0.04      4.72 o 
 -10  -2   5        1.53        2.20      2.92 o 
  -9  -2   5       38.19       44.36      3.73 o 
  -8  -2   5        5.93        4.01      2.13 o 
  -7  -2   5        0.63        0.09      2.06 o 
  -6  -2   5      195.12      205.75      9.84 o 
  -5  -2   5       67.45       69.41      2.82 o 
  -4  -2   5       10.87       12.81      1.49 o 
  -3  -2   5     1433.43     1430.05     11.00 o 
  -2  -2   5      228.61      336.96      4.33 o 
  -1  -2   5      125.98      146.15      3.29 o 
   0  -2   5     2381.37     2669.48      9.63 o 
   1  -2   5        6.98        6.86      0.49 o 
   2  -2   5     1149.92     1201.68      5.11 o 
   3  -2   5      275.24      306.75      3.22 o 
   4  -2   5       70.92       63.99      2.11 o 
   5  -2   5       26.88       29.10      1.60 o 
   6  -2   5       26.12       23.96      1.88 o 
   7  -2   5        0.02       -0.23      2.16 o 
   8  -2   5        1.80        2.85      2.59 o 
 -10  -1   5        7.41        9.72      2.99 o 
  -9  -1   5        4.43        4.04      2.38 o 
  -8  -1   5        1.49        2.32      2.49 o 
  -7  -1   5      157.02      167.67      6.15 o 
  -6  -1   5        7.73        6.75      1.42 o 
  -5  -1   5      448.49      474.02      6.44 o 
  -4  -1   5      366.48      345.72      5.46 o 
  -3  -1   5      307.35      304.47      4.27 o 
  -2  -1   5      231.27      264.12      5.88 o 
  -1  -1   5      350.33      336.79      5.50 o 
   0  -1   5      235.34      200.28      3.60 o 
   1  -1   5       85.61      103.31      1.16 o 
   2  -1   5      481.79      523.86      4.52 o 
   3  -1   5       24.04       27.95      0.84 o 
   4  -1   5      170.22      159.32      4.08 o 
   5  -1   5       30.63       33.63      1.61 o 
   6  -1   5       38.44       40.59      2.34 o 
   7  -1   5       21.17       22.82      2.09 o 
   8  -1   5        0.00        2.24      2.10 o 
 -10   0   5       17.87       13.99      3.10 o 
  -9   0   5       15.25       16.40      3.26 o 
  -8   0   5        0.50       -1.05      2.52 o 
  -7   0   5       86.82       82.37      4.74 o 
  -6   0   5        3.62        4.25      1.46 o 
  -5   0   5     1770.10     1736.15     12.49 o 
  -4   0   5       56.01       68.97      3.02 o 
  -3   0   5      407.48      405.99      6.76 o 
  -2   0   5      107.56      102.16      2.42 o 
  -1   0   5       81.10       65.08      1.88 o 
   0   0   5       13.10        8.07      0.67 o 
   1   0   5      925.05      939.96      5.70 o 
   2   0   5        7.25        5.65      0.42 o 
   3   0   5        6.82        8.85      0.65 o 
   4   0   5      165.50      172.69      2.52 o 
   5   0   5        2.07        2.59      1.11 o 
   6   0   5       10.10        8.76      1.35 o 
   7   0   5        8.30        9.83      2.09 o 
   8   0   5        0.74        2.24      2.53 o 
 -10   1   5        9.70       11.79      3.51 o 
  -9   1   5        5.96        5.77      2.41 o 
  -8   1   5        3.71        4.35      2.24 o 
  -7   1   5      133.20      135.89      4.08 o 
  -6   1   5       24.84       21.53      1.88 o 
  -5   1   5      221.50      243.15      5.16 o 
  -4   1   5      305.23      321.49      5.56 o 
  -3   1   5      678.46      627.51      8.41 o 
  -2   1   5       15.53       14.83      0.86 o 
  -1   1   5      902.08      962.03      6.27 o 
   0   1   5        2.71        0.83      0.45 o 
   1   1   5        4.88        2.49      0.50 o 
   2   1   5       43.77       35.41      1.01 o 
   3   1   5      100.08       99.03      1.63 o 
   4   1   5      111.87      100.45      2.50 o 
   5   1   5        6.14        8.40      1.12 o 
   6   1   5        5.30        4.48      1.48 o 
   7   1   5        0.25        0.51      2.02 o 
   8   1   5        0.86        1.43      2.56 o 
 -10   2   5       12.27       16.63      3.07 o 
  -9   2   5       24.70       27.66      3.29 o 
  -8   2   5       31.10       37.59      3.49 o 
  -7   2   5        5.37        2.54      1.58 o 
  -6   2   5       30.54       35.75      2.39 o 
  -5   2   5      141.12      126.76      4.98 o 
  -4   2   5        9.62       11.69      1.39 o 
  -3   2   5      443.22      442.08      5.78 o 
  -2   2   5        0.31        1.27      0.84 o 
  -1   2   5      862.74      818.91      4.55 o 
   0   2   5        4.31        6.50      0.44 o 
   1   2   5      342.76      326.65      2.95 o 
   2   2   5       40.68       41.52      1.06 o 
   3   2   5       15.12       13.54      0.88 o 
   4   2   5        0.59        1.34      0.81 o 
   5   2   5      127.00      134.78      3.06 o 
   6   2   5        0.10       -0.13      1.86 o 
   7   2   5        0.04       -2.35      2.07 o 
 -10   3   5        0.15       -1.64      2.95 o 
  -9   3   5       13.53        7.51      2.50 o 
  -8   3   5       47.30       50.05      3.92 o 
  -7   3   5      143.44      146.46      5.92 o 
  -6   3   5       98.81      102.92      3.96 o 
  -5   3   5       12.50       14.04      1.67 o 
  -4   3   5       83.48       74.52      3.36 o 
  -3   3   5      330.51      359.41      5.51 o 
  -2   3   5        9.41        6.67      0.81 o 
  -1   3   5      269.39      286.91      2.83 o 
   0   3   5       51.14       61.68      1.12 o 
   1   3   5       16.11       12.94      0.62 o 
   2   3   5        8.60        7.10      0.99 o 
   3   3   5      290.21      299.09      4.22 o 
   4   3   5        7.24        4.28      0.94 o 
   5   3   5        3.31        0.40      1.30 o 
   6   3   5        3.06        4.39      4.60 o 
   7   3   5        0.14       -1.88      4.15 o 
 -10   4   5        4.39        2.89      4.58 o 
  -9   4   5        1.11        2.09      2.52 o 
  -8   4   5        4.82        2.01      2.22 o 
  -7   4   5       26.67       26.92      2.33 o 
  -6   4   5      302.78      306.49      7.81 o 
  -5   4   5      121.63      111.38      3.80 o 
  -4   4   5       32.67       30.46      2.03 o 
  -3   4   5        2.62        2.72      0.99 o 
  -2   4   5      298.56      294.38      5.21 o 
  -1   4   5       40.37       41.80      1.05 o 
   0   4   5        6.10        5.15      0.59 o 
   1   4   5       66.03       65.46      1.61 o 
   2   4   5        1.00       -0.25      1.01 o 
   3   4   5        3.75        2.96      1.28 o 
   4   4   5        1.48        2.96      1.20 o 
   5   4   5       62.63       67.83      4.54 o 
   6   4   5        2.75        0.61      3.19 o 
  -9   5   5        1.53        2.48      2.85 o 
  -8   5   5        0.99        2.25      2.54 o 
  -7   5   5       16.13       15.76      2.19 o 
  -6   5   5        7.62       10.93      1.72 o 
  -5   5   5        3.68        2.78      1.34 o 
  -4   5   5      187.91      164.62      4.31 o 
  -3   5   5       83.77       86.46      2.62 o 
  -2   5   5       38.34       37.59      1.44 o 
  -1   5   5        1.85        2.96      0.68 o 
   0   5   5       70.56       60.78      1.64 o 
   1   5   5        0.15        1.02      0.95 o 
   2   5   5        6.55        6.63      1.31 o 
   3   5   5       26.53       28.22      2.30 o 
   4   5   5        3.56        4.37      1.93 o 
   5   5   5       23.79       23.03      3.24 o 
  -9   6   5        0.00        1.73      4.31 o 
  -8   6   5       60.87       56.99      4.15 o 
  -7   6   5       10.90        9.42      2.25 o 
  -6   6   5       10.51       12.34      2.04 o 
  -5   6   5        3.82        1.52      1.60 o 
  -4   6   5       12.87       17.33      1.64 o 
  -3   6   5       23.02       23.65      1.59 o 
  -2   6   5      147.25      138.23      3.71 o 
  -1   6   5        0.04        0.69      0.84 o 
   0   6   5        0.21       -0.06      0.89 o 
   1   6   5        0.35        0.53      1.52 o 
   2   6   5        1.75        1.27      1.95 o 
   3   6   5        0.02       -0.36      2.06 o 
   4   6   5        0.11        2.60      2.83 o 
   5   6   5        0.14       -1.37      5.20 o 
  -8   7   5       11.86       11.43      3.14 o 
  -7   7   5        6.79        5.29      2.32 o 
  -6   7   5        4.09        5.79      1.94 o 
  -5   7   5       13.74       13.77      2.16 o 
  -4   7   5      122.61      124.35      4.55 o 
  -3   7   5        0.02        1.76      1.23 o 
  -2   7   5       42.86       44.64      1.66 o 
  -1   7   5       10.69        9.86      1.24 o 
   0   7   5        0.64       -0.31      1.26 o 
   1   7   5        5.52        8.63      2.42 o 
   2   7   5        0.13        0.86      2.15 o 
   3   7   5        2.99        1.42      2.50 o 
   4   7   5        2.27       -2.69      6.40 o 
  -7   8   5        3.86        3.12      2.86 o 
  -6   8   5       47.16       53.51      3.23 o 
  -5   8   5        1.67        2.45      1.76 o 
  -4   8   5       34.12       38.03      2.38 o 
  -3   8   5        0.04        0.47      1.66 o 
  -2   8   5       43.46       43.16      2.22 o 
  -1   8   5       16.66       14.59      1.92 o 
   0   8   5        2.84        5.54      1.68 o 
   1   8   5        4.28        2.54      2.20 o 
   2   8   5        3.09        3.89      2.35 o 
  -6   9   5        2.47        0.67      3.82 o 
  -5   9   5        1.06       -0.70      2.57 o 
  -4   9   5       28.35       26.16      2.63 o 
  -3   9   5       14.45       17.39      2.09 o 
  -2   9   5        0.66        1.96      1.96 o 
  -1   9   5        0.17       -2.44      2.18 o 
   0   9   5       10.63        9.97      2.58 o 
   1   9   5        5.21        8.68      3.60 o 
   0 -13   6        0.68        3.60      5.80 o 
   1 -13   6       18.67       20.98      5.45 o 
   2 -13   6       16.96       19.67      7.56 o 
  -3 -12   6        0.10        1.62      5.16 o 
  -2 -12   6        0.70       -2.02      2.71 o 
  -1 -12   6        3.52        5.78      2.53 o 
   0 -12   6        1.26        5.24      2.55 o 
   1 -12   6        6.32        8.44      2.46 o 
   2 -12   6        0.04       -0.58      2.07 o 
   3 -12   6        8.49       11.28      2.25 o 
   4 -12   6        8.49        7.49      6.08 o 
  -4 -11   6        0.40       -0.50      4.22 o 
  -3 -11   6        2.74        2.97      3.40 o 
  -2 -11   6        9.04        7.66      3.98 o 
  -1 -11   6        3.76        4.16      2.31 o 
   0 -11   6       18.79       14.85      2.69 o 
   1 -11   6        4.71        6.92      2.41 o 
   2 -11   6        5.71        5.25      1.60 o 
   3 -11   6       10.18        8.42      1.89 o 
   4 -11   6       13.07       14.33      2.13 o 
   5 -11   6        1.20        5.31      2.44 o 
   6 -11   6        0.13        1.19      4.42 o 
  -5 -10   6        1.27        0.04      5.59 o 
  -4 -10   6        0.03       -1.47      3.65 o 
  -3 -10   6       11.10        6.43      4.30 o 
  -2 -10   6        0.16        0.80      2.59 o 
  -1 -10   6       21.41       26.69      3.71 o 
   0 -10   6       77.67       83.76      4.49 o 
   1 -10   6       66.89       64.88      4.02 o 
   2 -10   6        3.80        1.77      1.26 o 
   3 -10   6        8.55        7.51      1.32 o 
   4 -10   6        0.09       -1.68      1.62 o 
   5 -10   6       15.44       17.54      2.31 o 
   6 -10   6       14.61       11.23      2.37 o 
  -6  -9   6       17.62       17.25      2.72 o 
  -5  -9   6       69.34       66.76      5.17 o 
  -4  -9   6        0.61        2.00      2.67 o 
  -3  -9   6       15.98       11.27      2.59 o 
  -2  -9   6        2.08        0.52      1.87 o 
  -1  -9   6       38.88       37.38      3.72 o 
   0  -9   6        0.10        0.92      1.03 o 
   1  -9   6       19.02       24.72      1.48 o 
   2  -9   6        1.79        1.97      0.99 o 
   3  -9   6       13.29       10.09      1.24 o 
   4  -9   6        0.75       -0.12      1.31 o 
   5  -9   6       22.41       22.06      2.95 o 
   6  -9   6       14.69       16.81      2.34 o 
   7  -9   6        9.81       12.94      2.74 o 
  -7  -8   6       22.27       25.13      3.15 o 
  -6  -8   6      114.31      122.57      5.25 o 
  -5  -8   6      313.88      322.90      7.66 o 
  -4  -8   6      199.96      193.39      7.34 o 
  -3  -8   6      573.89      594.74     14.57 o 
  -2  -8   6      179.75      171.49      4.31 o 
  -1  -8   6        2.57        3.41      1.17 o 
   0  -8   6       40.65       34.25      1.71 o 
   1  -8   6       58.89       55.78      1.57 o 
   2  -8   6       22.16       20.09      1.30 o 
   3  -8   6        4.31        2.33      1.04 o 
   4  -8   6        8.62       10.11      1.37 o 
   5  -8   6       29.46       31.25      2.53 o 
   6  -8   6       17.98       17.97      2.32 o 
   7  -8   6        0.08        1.02      2.18 o 
  -8  -7   6        0.51        2.87      2.78 o 
  -7  -7   6        3.17        1.95      2.50 o 
  -6  -7   6        8.83        8.79      2.22 o 
  -5  -7   6       24.92       26.17      2.73 o 
  -4  -7   6      279.14      301.86      6.76 o 
  -3  -7   6      340.06      344.13      5.94 o 
  -2  -7   6      676.50      646.40      7.83 o 
  -1  -7   6      179.00      193.89      4.36 o 
   0  -7   6        2.81        2.78      1.24 o 
   1  -7   6       73.33       64.03      2.22 o 
   2  -7   6       16.89       13.90      1.32 o 
   3  -7   6       42.73       39.43      1.75 o 
   4  -7   6       38.53       36.10      1.81 o 
   5  -7   6        8.85        6.36      1.67 o 
   6  -7   6        0.79       -1.65      2.16 o 
   7  -7   6        0.06       -0.43      1.99 o 
   8  -7   6        4.61        6.70      3.75 o 
  -9  -6   6        0.80       -1.34      3.44 o 
  -8  -6   6        5.30        2.30      2.24 o 
  -7  -6   6        0.88       -0.65      2.39 o 
  -6  -6   6        5.26        3.01      2.03 o 
  -5  -6   6       66.95       68.47      3.68 o 
  -4  -6   6       24.16       23.30      2.28 o 
  -3  -6   6        2.55        2.21      1.19 o 
  -2  -6   6      427.99      479.84      6.97 o 
  -1  -6   6      553.16      543.12      8.69 o 
   0  -6   6     1081.24     1047.64      8.77 o 
   1  -6   6       32.07       35.25      1.49 o 
   2  -6   6       61.81       61.15      1.35 o 
   3  -6   6       26.14       25.72      1.07 o 
   4  -6   6        2.48        2.83      0.86 o 
   5  -6   6       26.45       31.78      2.21 o 
   6  -6   6        7.81        7.27      1.78 o 
   7  -6   6        0.04        0.48      1.97 o 
   8  -6   6        0.33       -0.89      2.66 o 
  -9  -5   6        2.21       -1.80      2.56 o 
  -8  -5   6        1.56       -1.92      2.42 o 
  -7  -5   6       15.71       14.57      3.00 o 
  -6  -5   6       43.26       35.97      3.95 o 
  -5  -5   6        1.26        1.38      2.08 o 
  -4  -5   6        1.38        0.84      1.72 o 
  -3  -5   6       27.80       27.84      1.68 o 
  -2  -5   6      387.27      421.16      7.13 o 
  -1  -5   6       32.74       35.00      2.80 o 
   0  -5   6      603.81      648.02      7.41 o 
   1  -5   6       18.41       14.82      1.04 o 
   2  -5   6       86.94       82.82      1.54 o 
   3  -5   6       15.01       15.25      0.77 o 
   4  -5   6       74.85       75.80      2.60 o 
   5  -5   6        0.10       -1.48      1.27 o 
   6  -5   6       10.93        8.52      1.88 o 
   7  -5   6        0.45       -0.21      2.13 o 
   8  -5   6        0.03       -2.94      2.55 o 
  -9  -4   6       14.98       17.02      2.90 o 
  -8  -4   6        5.15        5.24      2.30 o 
  -7  -4   6       49.21       52.64      3.55 o 
  -6  -4   6       52.06       50.15      3.81 o 
  -5  -4   6       10.71        8.82      2.57 o 
  -4  -4   6      186.91      182.08      4.73 o 
  -3  -4   6        0.50       -0.06      1.01 o 
  -2  -4   6      120.26      149.59      2.60 o 
  -1  -4   6      270.83      281.14      4.63 o 
   0  -4   6      308.38      318.42      4.26 o 
   1  -4   6       39.56       45.41      1.27 o 
   2  -4   6       13.16        9.26      0.69 o 
   3  -4   6       51.69       49.42      1.20 o 
   4  -4   6      112.05      112.39      3.84 o 
   5  -4   6        0.41        1.03      1.19 o 
   6  -4   6       12.10       16.35      2.10 o 
   7  -4   6        0.11       -1.63      2.27 o 
   8  -4   6        1.89        2.88      2.56 o 
 -10  -3   6        2.15        1.09      4.50 o 
  -9  -3   6        0.16       -0.47      2.60 o 
  -8  -3   6        2.73        3.64      2.31 o 
  -7  -3   6        0.23       -0.31      1.95 o 
  -6  -3   6        2.00        2.85      1.88 o 
  -5  -3   6       38.59       39.80      2.58 o 
  -4  -3   6       23.60       29.09      2.08 o 
  -3  -3   6        4.90        1.80      1.10 o 
  -2  -3   6      722.20      717.97      6.39 o 
  -1  -3   6      325.15      348.07      8.59 o 
   0  -3   6      286.82      307.28      5.05 o 
   1  -3   6      322.85      317.00      5.39 o 
   2  -3   6      682.62      714.88      5.85 o 
   3  -3   6       19.17       20.44      0.65 o 
   4  -3   6        5.47        9.85      1.22 o 
   5  -3   6        0.31       -0.06      1.01 o 
   6  -3   6        0.31       -0.14      1.46 o 
   7  -3   6        1.08        3.73      2.20 o 
   8  -3   6        6.06        4.20      5.65 o 
 -10  -2   6        0.02        1.44      3.56 o 
  -9  -2   6       69.08       71.82      4.67 o 
  -8  -2   6        9.13        7.65      2.51 o 
  -7  -2   6       86.92       95.92      4.63 o 
  -6  -2   6        5.36        3.42      1.42 o 
  -5  -2   6       57.44       59.61      2.75 o 
  -4  -2   6        5.65        4.85      1.19 o 
  -3  -2   6      600.23      579.89      7.14 o 
  -2  -2   6        3.52        1.55      0.56 o 
  -1  -2   6      719.15      733.23     13.43 o 
   0  -2   6      117.21      168.20      1.95 o 
   1  -2   6       21.57       26.78      1.11 o 
   2  -2   6      208.70      236.47      2.14 o 
   3  -2   6      111.28      119.18      1.49 o 
   4  -2   6      243.35      245.40      5.35 o 
   5  -2   6        0.37       -0.32      1.13 o 
   6  -2   6        0.89        2.94      1.44 o 
   7  -2   6        1.43        0.71      2.12 o 
   8  -2   6        2.74        4.55      3.63 o 
 -10  -1   6        1.52        3.22      3.15 o 
  -9  -1   6      192.39      200.53      7.29 o 
  -8  -1   6       52.14       52.77      3.89 o 
  -7  -1   6       83.50       80.87      3.49 o 
  -6  -1   6       19.04       22.44      2.01 o 
  -5  -1   6       24.30       28.90      2.06 o 
  -4  -1   6       15.31       11.26      1.37 o 
  -3  -1   6        3.17        2.40      0.81 o 
  -2  -1   6        9.89        8.59      0.71 o 
  -1  -1   6     1060.65     1093.52      5.70 o 
   0  -1   6       90.77      101.73      2.49 o 
   1  -1   6        0.07        1.41      0.47 o 
   2  -1   6        0.19        0.61      0.26 o 
   3  -1   6        0.17        0.35      0.48 o 
   4  -1   6      127.26      133.02      2.43 o 
   5  -1   6       56.55       65.12      2.37 o 
   6  -1   6       57.49       52.75      3.62 o 
   7  -1   6        1.30       -0.48      2.10 o 
   8  -1   6        0.67        3.50      3.80 o 
 -10   0   6        7.19        2.99      3.31 o 
  -9   0   6       13.18        8.48      2.95 o 
  -8   0   6       58.33       69.09      4.50 o 
  -7   0   6      108.04      115.16      4.59 o 
  -6   0   6      216.47      226.53      6.05 o 
  -5   0   6       28.05       26.02      3.39 o 
  -4   0   6      174.84      174.32      7.68 o 
  -3   0   6     1155.35     1142.61     12.89 o 
  -2   0   6        0.75        0.81      0.54 o 
  -1   0   6       82.21       83.30      1.43 o 
   0   0   6        0.24        1.20      0.66 o 
   1   0   6      555.73      550.94      7.35 o 
   2   0   6       52.60       44.04      0.88 o 
   3   0   6       33.24       34.96      1.88 o 
   4   0   6       32.86       36.05      1.65 o 
   5   0   6        8.45        6.39      1.67 o 
   6   0   6       22.28       31.51      2.97 o 
   7   0   6       11.98       14.38      2.68 o 
   8   0   6       12.63        9.12      2.92 o 
 -10   1   6        2.96        0.78      3.13 o 
  -9   1   6       19.87       24.12      3.85 o 
  -8   1   6       12.23       13.09      2.89 o 
  -7   1   6       12.87       12.35      1.99 o 
  -6   1   6       38.48       39.24      2.56 o 
  -5   1   6      210.77      224.78      5.75 o 
  -4   1   6       53.90       59.57      2.68 o 
  -3   1   6        5.51        4.11      0.88 o 
  -2   1   6      117.82       96.12      2.38 o 
  -1   1   6      262.73      306.47      8.93 o 
   0   1   6       94.36       76.57      1.78 o 
   1   1   6      176.34      191.32      3.59 o 
   2   1   6       28.73       39.18      1.78 o 
   3   1   6      446.62      423.71      4.21 o 
   4   1   6        2.38        0.66      1.23 o 
   5   1   6        6.57        2.76      1.61 o 
   6   1   6        0.14       -0.02      1.89 o 
   7   1   6        0.93       -0.20      2.31 o 
 -10   2   6        8.48        9.87      3.56 o 
  -9   2   6        0.12       -0.80      2.71 o 
  -8   2   6        4.98        6.07      2.37 o 
  -7   2   6       42.02       45.56      2.93 o 
  -6   2   6        9.31        9.37      1.84 o 
  -5   2   6       31.81       28.81      2.21 o 
  -4   2   6      109.54      102.41      3.43 o 
  -3   2   6      197.23      177.31      3.57 o 
  -2   2   6       72.33       73.72      3.03 o 
  -1   2   6        8.56        8.22      0.53 o 
   0   2   6       34.96       28.71      1.24 o 
   1   2   6      358.13      365.82      3.97 o 
   2   2   6        0.03        0.35      0.89 o 
   3   2   6       18.34       19.80      1.32 o 
   4   2   6       17.29       15.31      1.62 o 
   5   2   6       30.58       28.71      2.84 o 
   6   2   6        0.93       -0.16      2.07 o 
   7   2   6        0.75       -1.81      3.74 o 
 -10   3   6        0.04       -4.88      5.08 o 
  -9   3   6        0.00       -0.26      2.84 o 
  -8   3   6       48.26       44.39      3.73 o 
  -7   3   6        0.46        1.37      1.76 o 
  -6   3   6       37.44       32.36      2.46 o 
  -5   3   6      133.54      113.71      3.96 o 
  -4   3   6      373.79      365.87      6.30 o 
  -3   3   6       14.68       13.41      1.42 o 
  -2   3   6       62.68       47.18      1.83 o 
  -1   3   6      147.85      168.93      2.60 o 
   0   3   6        1.34        3.33      0.54 o 
   1   3   6        7.52        6.29      0.82 o 
   2   3   6       54.58       51.88      1.97 o 
   3   3   6        0.28        0.09      1.30 o 
   4   3   6        0.28        0.82      1.37 o 
   5   3   6       21.19       23.19      2.15 o 
   6   3   6        0.10        2.31      4.18 o 
  -9   4   6        0.86        0.30      3.02 o 
  -8   4   6        3.42        1.97      2.56 o 
  -7   4   6       13.65        9.91      1.95 o 
  -6   4   6       38.19       35.74      2.79 o 
  -5   4   6       11.08        9.71      1.61 o 
  -4   4   6      116.41      109.35      6.66 o 
  -3   4   6       36.12       28.79      1.94 o 
  -2   4   6       85.69       83.43      2.24 o 
  -1   4   6        7.63        5.06      0.74 o 
   0   4   6       71.64       67.57      1.67 o 
   1   4   6       63.12       59.53      1.91 o 
   2   4   6        5.22        2.55      1.27 o 
   3   4   6        0.69        1.97      1.52 o 
   4   4   6        2.81        1.51      1.87 o 
   5   4   6        2.04       -0.89      2.94 o 
  -9   5   6        2.70        1.13      3.92 o 
  -8   5   6       56.52       54.58      4.39 o 
  -7   5   6        0.03        2.89      2.18 o 
  -6   5   6       11.11        6.79      1.72 o 
  -5   5   6        0.74       -0.30      1.43 o 
  -4   5   6       28.76       32.35      2.20 o 
  -3   5   6        5.89        2.53      1.09 o 
  -2   5   6      165.54      165.56      2.76 o 
  -1   5   6       28.75       26.59      1.48 o 
   0   5   6       53.12       49.95      1.88 o 
   1   5   6        4.98        4.38      1.20 o 
   2   5   6       41.75       45.81      2.55 o 
   3   5   6       11.75       11.41      1.91 o 
   4   5   6        0.38       -0.43      2.33 o 
   5   5   6        1.72       -1.50      5.83 o 
  -8   6   6        0.27       -0.22      2.64 o 
  -7   6   6        2.38        1.42      2.40 o 
  -6   6   6      182.09      163.27      5.11 o 
  -5   6   6        6.89        4.71      1.66 o 
  -4   6   6        4.03        2.75      1.32 o 
  -3   6   6        4.46        6.51      1.58 o 
  -2   6   6        7.30       13.08      1.11 o 
  -1   6   6        2.74        1.01      1.15 o 
   0   6   6      115.69      109.98      3.57 o 
   1   6   6        0.41        3.06      2.00 o 
   2   6   6        5.08        2.36      2.03 o 
   3   6   6        0.14       -1.72      2.25 o 
   4   6   6        2.49        5.58      4.23 o 
  -7   7   6        3.88        2.53      2.48 o 
  -6   7   6        0.25       -1.50      1.91 o 
  -5   7   6       52.44       48.66      3.73 o 
  -4   7   6       59.51       56.97      3.51 o 
  -3   7   6       24.60       23.37      2.23 o 
  -2   7   6        7.34        8.90      1.62 o 
  -1   7   6        7.02        6.13      1.53 o 
   0   7   6       23.17       20.26      2.14 o 
   1   7   6        1.30        0.55      2.00 o 
   2   7   6        8.07        8.17      2.31 o 
   3   7   6        0.21        0.66      4.41 o 
  -6   8   6        7.15        7.41      2.89 o 
  -5   8   6       23.84       19.12      3.22 o 
  -4   8   6        4.38        4.33      2.41 o 
  -3   8   6       12.03       13.97      1.96 o 
  -2   8   6       39.40       46.08      2.90 o 
  -1   8   6       11.14       12.53      2.00 o 
   0   8   6        5.59        4.31      2.23 o 
   1   8   6        0.26       -0.41      3.91 o 
  -4   9   6        1.77        1.31      3.42 o 
  -3   9   6        0.00       -0.95      3.86 o 
  -2   9   6        2.68        3.36      3.49 o 
   0 -13   7        4.42        4.27      6.09 o 
   1 -13   7        0.99        0.91      5.64 o 
  -2 -12   7        1.08        3.76      2.75 o 
  -1 -12   7        4.96        6.26      2.80 o 
   0 -12   7        0.03        0.56      2.67 o 
   1 -12   7        2.38        5.82      2.58 o 
   2 -12   7        2.78        5.02      2.28 o 
   3 -12   7        3.11        3.54      2.19 o 
   4 -12   7        0.08        5.54      6.20 o 
  -4 -11   7        0.18        1.86      3.84 o 
  -3 -11   7        8.37       21.95      4.23 o 
  -2 -11   7        0.91       -0.31      3.26 o 
  -1 -11   7       10.68       11.42      3.23 o 
   0 -11   7        0.45       -1.29      2.08 o 
   1 -11   7        6.81        1.57      2.19 o 
   2 -11   7        0.01        0.31      1.82 o 
   3 -11   7       17.83       18.60      1.96 o 
   4 -11   7        6.16        7.08      1.96 o 
   5 -11   7        0.02       -0.42      2.28 o 
  -5 -10   7       32.80       29.07      5.90 o 
  -4 -10   7       10.42       10.24      2.78 o 
  -3 -10   7        0.69        3.59      2.84 o 
  -2 -10   7       21.49       20.83      3.14 o 
  -1 -10   7       14.20       21.55      6.11 o 
   0 -10   7        0.93        0.26      1.50 o 
   1 -10   7       36.55       42.26      2.57 o 
   2 -10   7       29.21       30.38      1.56 o 
   3 -10   7        0.37       -1.11      1.23 o 
   4 -10   7        1.08        2.12      1.78 o 
   5 -10   7        0.16       -0.76      2.11 o 
   6 -10   7        2.54        4.22      2.28 o 
  -6  -9   7       12.13       13.96      2.63 o 
  -5  -9   7       14.02       18.10      3.30 o 
  -4  -9   7       50.63       55.16      4.60 o 
  -3  -9   7       97.09       88.61      5.44 o 
  -2  -9   7       11.86       17.84      2.71 o 
  -1  -9   7       66.45       53.89      3.83 o 
   0  -9   7       59.12       56.14      2.74 o 
   1  -9   7        5.28        2.72      1.24 o 
   2  -9   7        1.68        0.80      1.02 o 
   3  -9   7       33.94       31.09      1.73 o 
   4  -9   7        6.95        6.24      1.59 o 
   5  -9   7        2.61        0.68      1.78 o 
   6  -9   7        1.72       -0.85      2.16 o 
   7  -9   7        4.24        2.39      3.07 o 
  -7  -8   7       12.18        8.15      2.50 o 
  -6  -8   7        6.03        8.32      2.48 o 
  -5  -8   7       74.99       85.72      4.35 o 
  -4  -8   7        0.63        3.31      2.46 o 
  -3  -8   7      193.21      201.34      5.02 o 
  -2  -8   7      184.12      195.99      6.21 o 
  -1  -8   7      672.34      654.97     13.11 o 
   0  -8   7       21.70       16.56      1.95 o 
   1  -8   7        4.64        3.80      1.00 o 
   2  -8   7       79.92       84.33      2.37 o 
   3  -8   7        0.09       -0.11      1.06 o 
   4  -8   7       34.12       33.74      2.87 o 
   5  -8   7        1.04       -0.76      1.81 o 
   6  -8   7        0.27        0.29      2.02 o 
   7  -8   7       13.06       14.25      2.41 o 
  -8  -7   7        0.39        1.14      2.64 o 
  -7  -7   7        7.16        8.10      2.54 o 
  -6  -7   7       14.53       11.68      2.34 o 
  -5  -7   7        6.03        8.97      2.41 o 
  -4  -7   7      147.42      148.57      3.79 o 
  -3  -7   7      222.27      223.51      5.19 o 
  -2  -7   7       62.87       56.63      3.09 o 
  -1  -7   7      271.68      285.75      5.16 o 
   0  -7   7      433.27      428.11      6.24 o 
   1  -7   7      931.75      898.76      6.91 o 
   2  -7   7       53.66       52.67      2.03 o 
   3  -7   7       60.13       57.93      2.15 o 
   4  -7   7       67.63       65.82      2.78 o 
   5  -7   7        7.59        6.70      1.53 o 
   6  -7   7        0.07       -0.66      1.79 o 
   7  -7   7        3.67        2.49      2.29 o 
  -8  -6   7        5.08        2.93      2.37 o 
  -7  -6   7        1.92        3.57      2.82 o 
  -6  -6   7        0.11       -1.14      2.25 o 
  -5  -6   7       12.01       11.36      2.29 o 
  -4  -6   7        0.99        2.39      1.99 o 
  -3  -6   7      209.51      190.32      4.89 o 
  -2  -6   7       36.91       40.57      2.28 o 
  -1  -6   7       57.55       56.66      3.18 o 
   0  -6   7      130.87      127.56      3.34 o 
   1  -6   7      295.97      290.32      4.06 o 
   2  -6   7     1433.04     1401.52     18.04 o 
   3  -6   7      395.34      408.15      6.52 o 
   4  -6   7        1.98        1.10      1.47 o 
   5  -6   7        5.45        3.34      1.51 o 
   6  -6   7       16.84       21.00      2.30 o 
   7  -6   7        0.27        0.81      2.12 o 
  -9  -5   7        1.77        2.14      2.87 o 
  -8  -5   7        0.33       -0.42      2.44 o 
  -7  -5   7        1.08        1.98      2.33 o 
  -6  -5   7      144.04      125.34      5.64 o 
  -5  -5   7       15.01       12.54      2.42 o 
  -4  -5   7       18.11       12.71      1.84 o 
  -3  -5   7      153.39      132.50      5.60 o 
  -2  -5   7       18.80       30.98      2.76 o 
  -1  -5   7       27.44       20.27      1.68 o 
   0  -5   7      560.06      585.21      7.73 o 
   1  -5   7       77.62       76.68      1.87 o 
   2  -5   7      174.31      170.50      2.57 o 
   3  -5   7        9.13        8.12      0.83 o 
   4  -5   7      228.32      249.89      4.93 o 
   5  -5   7       89.03       90.55      3.23 o 
   6  -5   7        4.49        7.27      2.09 o 
   7  -5   7        0.24        3.04      2.36 o 
  -9  -4   7       19.69       14.77      3.05 o 
  -8  -4   7        5.67        3.68      2.49 o 
  -7  -4   7       20.30       23.47      2.97 o 
  -6  -4   7       36.10       30.83      2.86 o 
  -5  -4   7      306.14      303.04      6.66 o 
  -4  -4   7       53.67       48.33      3.92 o 
  -3  -4   7        0.00        0.18      1.16 o 
  -2  -4   7        2.32        3.52      1.14 o 
  -1  -4   7       27.84       21.20      1.55 o 
   0  -4   7        4.78        6.33      0.83 o 
   1  -4   7       39.49       42.53      1.84 o 
   2  -4   7      192.70      181.02      2.69 o 
   3  -4   7       10.73        9.78      0.72 o 
   4  -4   7       25.82       26.63      1.71 o 
   5  -4   7        0.06        0.50      1.23 o 
   6  -4   7      102.25      104.08      4.74 o 
   7  -4   7        3.44        2.74      3.69 o 
  -9  -3   7       21.10       24.35      3.65 o 
  -8  -3   7       39.09       40.01      3.70 o 
  -7  -3   7       27.97       29.28      3.27 o 
  -6  -3   7        0.07       -0.89      1.67 o 
  -5  -3   7        5.07        2.45      1.53 o 
  -4  -3   7        0.12       -1.77      1.30 o 
  -3  -3   7       83.46       71.69      3.17 o 
  -2  -3   7      244.94      235.62      4.52 o 
  -1  -3   7       73.91       85.58      1.80 o 
   0  -3   7      325.03      304.62      3.59 o 
   1  -3   7      289.72      256.16      2.74 o 
   2  -3   7      127.78      122.39      2.18 o 
   3  -3   7       23.15       19.62      0.95 o 
   4  -3   7      213.32      212.90      3.97 o 
   5  -3   7       16.11       15.22      1.70 o 
   6  -3   7        0.02        0.12      2.67 o 
   7  -3   7        8.06        6.25      3.51 o 
 -10  -2   7        0.02        1.95      6.40 o 
  -9  -2   7      140.95      142.14      7.17 o 
  -8  -2   7       41.67       32.39      3.77 o 
  -7  -2   7      178.12      180.45      5.39 o 
  -6  -2   7        1.32        0.70      1.64 o 
  -5  -2   7      327.04      315.28      6.67 o 
  -4  -2   7       10.30        9.87      1.37 o 
  -3  -2   7        4.92        3.24      1.03 o 
  -2  -2   7       52.70       48.66      1.42 o 
  -1  -2   7       59.53       54.70      1.80 o 
   0  -2   7       29.30       25.24      1.13 o 
   1  -2   7      307.75      297.45      2.68 o 
   2  -2   7        2.24        4.43      0.48 o 
   3  -2   7       36.78       40.85      1.47 o 
   4  -2   7       26.70       30.48      1.62 o 
   5  -2   7        3.44        5.15      1.57 o 
   6  -2   7       73.05       67.55      4.88 o 
   7  -2   7        0.57       -1.63      3.04 o 
 -10  -1   7        1.67        2.17      3.77 o 
  -9  -1   7       48.27       40.90      4.35 o 
  -8  -1   7        1.82        5.61      2.51 o 
  -7  -1   7      955.33      982.85     13.09 o 
  -6  -1   7       33.38       30.12      2.49 o 
  -5  -1   7      179.00      180.85      4.73 o 
  -4  -1   7      336.25      324.15      5.65 o 
  -3  -1   7       63.09       60.40      2.72 o 
  -2  -1   7       75.22       77.02      1.66 o 
  -1  -1   7       49.62       53.58      1.49 o 
   0  -1   7      110.39      116.97      2.10 o 
   1  -1   7       85.50       90.59      2.38 o 
   2  -1   7       56.51       58.28      1.69 o 
   3  -1   7       45.03       44.21      1.78 o 
   4  -1   7        2.90        1.03      1.48 o 
   5  -1   7       31.45       30.86      2.61 o 
   6  -1   7       40.44       42.89      3.52 o 
   7  -1   7        0.30        0.84      2.59 o 
 -10   0   7        0.01       -1.74      3.35 o 
  -9   0   7        2.19       -0.48      2.67 o 
  -8   0   7       10.89        7.60      2.68 o 
  -7   0   7       21.05       20.75      2.35 o 
  -6   0   7      104.88       98.56      3.88 o 
  -5   0   7     1387.00     1387.26     18.93 o 
  -4   0   7       21.69       22.93      2.70 o 
  -3   0   7      180.43      172.49      3.23 o 
  -2   0   7       10.00        7.83      0.78 o 
  -1   0   7      965.07      923.86      7.47 o 
   0   0   7       51.97       52.73      1.82 o 
   1   0   7       17.81       20.89      1.18 o 
   2   0   7       19.05       22.85      1.31 o 
   3   0   7        0.25        0.37      1.18 o 
   4   0   7       34.87       35.92      1.96 o 
   5   0   7        6.91        8.02      1.96 o 
   6   0   7       27.33       26.69      2.95 o 
   7   0   7        0.11       -1.75      2.49 o 
 -10   1   7        0.48        1.50      4.04 o 
  -9   1   7       23.81       24.98      3.73 o 
  -8   1   7        0.15        2.52      2.91 o 
  -7   1   7       31.07       32.48      2.88 o 
  -6   1   7      104.94       91.29      4.72 o 
  -5   1   7       44.37       43.77      2.72 o 
  -4   1   7      170.20      158.70      7.71 o 
  -3   1   7      705.45      678.73      7.93 o 
  -2   1   7       19.21       16.53      0.88 o 
  -1   1   7        5.12       11.40      1.29 o 
   0   1   7       59.14       50.62      1.95 o 
   1   1   7      105.50      114.35      2.30 o 
   2   1   7        0.25        0.47      1.49 o 
   3   1   7        0.27        1.75      1.31 o 
   4   1   7       13.10        9.84      1.38 o 
   5   1   7       15.45       13.39      1.94 o 
   6   1   7        0.71       -1.42      2.06 o 
 -10   2   7       13.24       15.56      5.30 o 
  -9   2   7        3.44        2.87      2.98 o 
  -8   2   7       22.89       28.72      3.13 o 
  -7   2   7       21.98       23.48      2.39 o 
  -6   2   7        1.40        1.74      1.69 o 
  -5   2   7       36.04       39.80      2.62 o 
  -4   2   7        4.37        4.02      1.37 o 
  -3   2   7       73.70       66.75      2.87 o 
  -2   2   7       50.88       53.62      1.87 o 
  -1   2   7      175.37      158.30      3.80 o 
   0   2   7       37.23       28.49      1.45 o 
   1   2   7      139.85      136.34      2.73 o 
   2   2   7        3.46        3.60      1.46 o 
   3   2   7      145.89      138.23      3.72 o 
   4   2   7        0.17        0.44      1.54 o 
   5   2   7        0.01       -0.38      1.73 o 
   6   2   7        0.11       -0.43      2.25 o 
  -9   3   7        0.40       -1.39      3.07 o 
  -8   3   7       23.39       21.64      3.04 o 
  -7   3   7       13.94       13.18      1.98 o 
  -6   3   7       63.38       64.40      3.33 o 
  -5   3   7        0.69        2.60      1.37 o 
  -4   3   7       56.90       50.09      2.51 o 
  -3   3   7      228.50      209.15      4.33 o 
  -2   3   7      272.37      269.20      3.87 o 
  -1   3   7       10.76       10.88      1.11 o 
   0   3   7       14.25       13.35      1.42 o 
   1   3   7       11.80       13.21      1.08 o 
   2   3   7        6.64        2.81      1.35 o 
   3   3   7       13.39       15.58      1.92 o 
   4   3   7        5.36        7.15      2.03 o 
   5   3   7        4.69        3.78      2.46 o 
  -9   4   7        3.00        1.57      4.52 o 
  -8   4   7       42.83       53.35      4.09 o 
  -7   4   7        1.21        2.62      1.96 o 
  -6   4   7        0.47       -0.96      1.64 o 
  -5   4   7       11.88        7.89      1.62 o 
  -4   4   7       52.58       55.69      3.30 o 
  -3   4   7        0.03       -0.59      1.01 o 
  -2   4   7       39.08       35.14      1.96 o 
  -1   4   7      110.01      111.60      2.73 o 
   0   4   7       99.59      111.19      3.53 o 
   1   4   7       19.62       17.86      1.73 o 
   2   4   7        0.62        1.25      1.42 o 
   3   4   7        0.02        0.80      1.97 o 
   4   4   7        0.61       -0.52      2.63 o 
   5   4   7        7.56        3.61      6.49 o 
  -8   5   7        7.12        7.55      2.68 o 
  -7   5   7        0.19       -1.53      2.41 o 
  -6   5   7       60.86       58.08      3.36 o 
  -5   5   7        5.30        3.22      1.70 o 
  -4   5   7       32.71       27.77      2.78 o 
  -3   5   7       25.31       25.54      2.55 o 
  -2   5   7       22.14       27.01      1.54 o 
  -1   5   7       46.57       45.89      2.93 o 
   0   5   7       44.78       43.49      2.06 o 
   1   5   7       31.79       30.83      2.49 o 
   2   5   7       38.94       37.09      2.98 o 
   3   5   7        0.13       -1.03      2.70 o 
   4   5   7        0.11       -2.05      4.45 o 
  -8   6   7       14.40       13.84      4.16 o 
  -7   6   7       33.94       41.36      3.46 o 
  -6   6   7        0.00       -1.89      2.70 o 
  -5   6   7        2.42        1.41      2.44 o 
  -4   6   7      111.80       92.74      4.85 o 
  -3   6   7        0.03        1.63      2.22 o 
  -2   6   7       46.40       42.60      2.19 o 
  -1   6   7       16.08       12.63      1.68 o 
   0   6   7        5.04        1.74      2.52 o 
   1   6   7       12.85        8.67      2.50 o 
   2   6   7       15.99       19.35      2.76 o 
   3   6   7        3.97        5.66      4.46 o 
  -6   7   7       16.84       23.76      3.21 o 
  -5   7   7       12.01       11.82      2.69 o 
  -4   7   7        0.07       -0.30      2.53 o 
  -3   7   7        0.37       -0.67      2.03 o 
  -2   7   7       37.01       37.89      3.17 o 
  -1   7   7        3.47        2.88      2.28 o 
   0   7   7       10.78        9.52      2.79 o 
   1   7   7        0.56        0.60      4.54 o 
  -5   8   7        7.71        5.03      3.75 o 
  -4   8   7        8.01        8.39      3.57 o 
  -3   8   7       30.71       26.08      3.57 o 
  -2   8   7        5.16        1.76      3.45 o 
  -2 -12   8        4.64        2.38      3.57 o 
  -1 -12   8       10.83        5.45      2.81 o 
   0 -12   8       12.07       11.80      2.99 o 
   1 -12   8        2.80        2.48      2.60 o 
   2 -12   8        2.49        3.47      2.22 o 
   3 -12   8        2.34        5.83      3.57 o 
  -4 -11   8       10.11        9.75      6.78 o 
  -3 -11   8        6.06        9.56      3.33 o 
  -2 -11   8        0.92        0.37      3.56 o 
  -1 -11   8       51.69       65.84      5.51 o 
   0 -11   8        0.23        2.91      2.22 o 
   1 -11   8       10.61       10.67      2.52 o 
   2 -11   8        2.74        2.90      1.94 o 
   3 -11   8        3.37        3.10      2.50 o 
   4 -11   8        5.66        6.37      2.01 o 
  -5 -10   8        5.20        9.76      3.35 o 
  -4 -10   8       19.63       20.60      3.27 o 
  -3 -10   8        0.01       -1.52      2.68 o 
  -2 -10   8       67.95       59.50      4.44 o 
  -1 -10   8       23.65       26.60      3.20 o 
   0 -10   8        0.10       -0.18      1.51 o 
   1 -10   8       16.48       19.24      1.91 o 
   2 -10   8        0.90        1.77      1.18 o 
   3 -10   8        0.97        2.66      1.50 o 
   4 -10   8        0.87        0.13      1.68 o 
   5 -10   8        0.25       -2.00      2.12 o 
  -6  -9   8        6.65        8.23      3.47 o 
  -5  -9   8        9.94       11.44      2.66 o 
  -4  -9   8        2.19        2.97      2.41 o 
  -3  -9   8       12.91       16.70      3.06 o 
  -2  -9   8       50.22       55.11      4.12 o 
  -1  -9   8        1.83        6.70      1.55 o 
   0  -9   8        5.49        6.40      1.35 o 
   1  -9   8        7.91        4.79      1.42 o 
   2  -9   8        9.61       11.10      1.18 o 
   3  -9   8       16.25       15.67      1.77 o 
   4  -9   8        0.00        0.91      1.53 o 
   5  -9   8        7.57        5.90      2.03 o 
   6  -9   8       13.02       12.73      2.53 o 
  -7  -8   8       11.56       11.53      2.69 o 
  -6  -8   8        2.05        4.23      2.27 o 
  -5  -8   8        2.64        2.66      2.13 o 
  -4  -8   8        7.26        8.04      1.65 o 
  -3  -8   8        0.12        0.72      1.46 o 
  -2  -8   8        6.88        7.72      1.57 o 
  -1  -8   8       83.51       94.43      3.63 o 
   0  -8   8      203.72      192.25      4.95 o 
   1  -8   8       79.36       84.60      3.75 o 
   2  -8   8       84.45       87.12      2.41 o 
   3  -8   8       38.77       31.52      2.10 o 
   4  -8   8       31.55       33.74      2.42 o 
   5  -8   8        0.12        0.05      1.66 o 
   6  -8   8        2.97        1.49      2.08 o 
  -8  -7   8        1.36       -3.31      6.37 o 
  -7  -7   8        0.44       -2.42      2.44 o 
  -6  -7   8        7.57        5.94      3.39 o 
  -5  -7   8        0.49       -1.24      2.03 o 
  -4  -7   8       23.72       24.27      2.41 o 
  -3  -7   8       73.58       65.46      3.13 o 
  -2  -7   8      107.92       97.20      4.61 o 
  -1  -7   8      178.59      150.44      4.01 o 
   0  -7   8        1.45        4.50      1.40 o 
   1  -7   8      114.18      119.91      2.72 o 
   2  -7   8       49.66       46.26      1.92 o 
   3  -7   8      187.61      180.86      4.12 o 
   4  -7   8       18.07       20.98      1.92 o 
   5  -7   8       92.16       94.65      3.41 o 
   6  -7   8       14.04       18.51      2.38 o 
  -8  -6   8        4.55        3.41      2.70 o 
  -7  -6   8        0.59       -3.03      2.64 o 
  -6  -6   8        2.35        0.85      2.47 o 
  -5  -6   8        1.26        0.52      1.89 o 
  -4  -6   8        1.99        0.39      1.22 o 
  -3  -6   8        1.83        0.93      1.41 o 
  -2  -6   8       55.22       54.05      2.76 o 
  -1  -6   8        2.15        1.64      1.37 o 
   0  -6   8       26.06       29.32      2.35 o 
   1  -6   8      232.97      225.51      3.18 o 
   2  -6   8       29.76       27.88      1.58 o 
   3  -6   8      382.44      377.71      6.73 o 
   4  -6   8      310.52      310.31      5.42 o 
   5  -6   8      123.70      127.94      3.78 o 
   6  -6   8       18.96       21.38      2.55 o 
  -9  -5   8        7.06        2.48      6.53 o 
  -8  -5   8       15.67       19.06      3.18 o 
  -7  -5   8       57.55       59.69      4.02 o 
  -6  -5   8       23.59       24.86      3.13 o 
  -5  -5   8       29.78       21.03      2.33 o 
  -4  -5   8       42.16       38.81      5.11 o 
  -3  -5   8       10.15        6.52      1.24 o 
  -2  -5   8       45.51       37.87      2.35 o 
  -1  -5   8      121.12      113.85      3.60 o 
   0  -5   8       24.04       23.98      1.78 o 
   1  -5   8        0.33       -0.80      0.94 o 
   2  -5   8        1.85        0.91      0.99 o 
   3  -5   8      164.60      180.43      3.93 o 
   4  -5   8       79.08       86.04      2.96 o 
   5  -5   8       39.61       39.70      2.31 o 
   6  -5   8       88.57       96.42      8.48 o 
  -9  -4   8       17.68       14.14      3.18 o 
  -8  -4   8       13.58       11.41      2.64 o 
  -7  -4   8       56.27       56.72      3.98 o 
  -6  -4   8       17.07       14.91      2.21 o 
  -5  -4   8       97.49       84.22      3.77 o 
  -4  -4   8        4.71        4.90      1.49 o 
  -3  -4   8      153.52      152.66      3.50 o 
  -2  -4   8       12.86        9.38      1.39 o 
  -1  -4   8       10.24       14.87      1.54 o 
   0  -4   8        3.81        3.53      0.54 o 
   1  -4   8        0.21       -0.15      0.90 o 
   2  -4   8      164.10      150.79      4.02 o 
   3  -4   8       10.15       15.17      1.36 o 
   4  -4   8        7.57        7.01      1.26 o 
   5  -4   8       40.23       37.51      3.11 o 
   6  -4   8       36.74       36.74      4.56 o 
   7  -4   8        5.93        5.02      6.67 o 
  -9  -3   8       18.22       13.95      2.87 o 
  -8  -3   8        3.21        4.50      2.53 o 
  -7  -3   8       42.53       41.96      2.94 o 
  -6  -3   8       12.15       11.93      2.06 o 
  -5  -3   8      111.58      110.71      3.88 o 
  -4  -3   8       77.41       67.92      3.34 o 
  -3  -3   8       96.54       98.30      3.45 o 
  -2  -3   8       68.19       82.00      3.02 o 
  -1  -3   8      312.48      308.28      4.38 o 
   0  -3   8      103.78      101.49      1.84 o 
   1  -3   8       75.27       71.61      2.54 o 
   2  -3   8       54.72       56.56      2.41 o 
   3  -3   8       80.87       81.69      3.30 o 
   4  -3   8        0.80        2.41      1.87 o 
   5  -3   8        2.42        4.54      2.01 o 
   6  -3   8        0.44       -1.79      3.17 o 
   7  -3   8        0.21       -9.00      8.31 o 
  -9  -2   8        1.72        2.04      3.45 o 
  -8  -2   8        0.00       -0.11      2.40 o 
  -7  -2   8       72.20       78.91      3.84 o 
  -6  -2   8        0.01        1.61      1.70 o 
  -5  -2   8      506.75      485.58      9.58 o 
  -4  -2   8        1.43        1.07      1.34 o 
  -3  -2   8      750.65      753.82      6.45 o 
  -2  -2   8       10.72       10.17      1.06 o 
  -1  -2   8       21.41       25.76      1.04 o 
   0  -2   8      238.70      241.79      3.93 o 
   1  -2   8      194.16      189.49      3.39 o 
   2  -2   8        0.54        1.32      0.89 o 
   3  -2   8        2.60        0.32      1.24 o 
   4  -2   8        0.50       -0.73      1.79 o 
   5  -2   8        0.17       -0.18      2.10 o 
   6  -2   8        0.37       -2.81      3.11 o 
   7  -2   8        0.01        1.77      8.55 o 
  -9  -1   8        3.32        0.42      2.87 o 
  -8  -1   8       59.49       51.30      3.92 o 
  -7  -1   8        5.13        2.28      2.23 o 
  -6  -1   8       16.52       16.16      2.34 o 
  -5  -1   8      578.75      566.65      9.45 o 
  -4  -1   8       12.26       14.38      2.02 o 
  -3  -1   8      833.18      804.95      8.36 o 
  -2  -1   8      276.67      276.13      3.75 o 
  -1  -1   8       37.07       40.49      1.79 o 
   0  -1   8       62.36       61.96      2.17 o 
   1  -1   8       55.41       57.35      2.24 o 
   2  -1   8       29.69       31.37      2.09 o 
   3  -1   8       98.09       93.01      5.54 o 
   4  -1   8        1.64       -1.85      2.00 o 
   5  -1   8        1.89       -1.40      2.27 o 
   6  -1   8        0.48       -0.55      2.28 o 
  -9   0   8        1.13        4.61      2.97 o 
  -8   0   8       38.39       37.56      3.58 o 
  -7   0   8       86.85       73.95      3.73 o 
  -6   0   8        0.02       -0.22      1.65 o 
  -5   0   8        1.25        1.56      1.60 o 
  -4   0   8        0.12        0.34      1.32 o 
  -3   0   8     1411.28     1375.55     16.39 o 
  -2   0   8      126.58      127.22      3.25 o 
  -1   0   8      701.80      664.43      9.73 o 
   0   0   8       39.49       43.29      1.87 o 
   1   0   8      246.75      249.74      4.31 o 
   2   0   8        0.37        0.21      1.33 o 
   3   0   8        5.04        3.67      1.56 o 
   4   0   8       17.48       17.37      2.16 o 
   5   0   8        2.04        1.73      1.95 o 
   6   0   8        6.47        3.28      2.38 o 
  -9   1   8        3.90        1.38      3.11 o 
  -8   1   8        5.24       10.55      2.63 o 
  -7   1   8        9.30       12.78      2.31 o 
  -6   1   8       48.50       48.41      3.39 o 
  -5   1   8       14.20       12.08      1.87 o 
  -4   1   8      133.28      121.24      3.59 o 
  -3   1   8      144.87      133.49      3.22 o 
  -2   1   8      206.68      193.00      5.96 o 
  -1   1   8      977.98     1006.62     17.30 o 
   0   1   8       62.74       64.57      2.50 o 
   1   1   8      526.15      521.46      7.76 o 
   2   1   8       36.48       38.19      3.06 o 
   3   1   8       16.06       17.01      2.75 o 
   4   1   8        1.21       -0.30      1.55 o 
   5   1   8        1.12        1.44      1.89 o 
   6   1   8        0.04       -0.38      2.48 o 
  -9   2   8        0.41       -1.62      3.55 o 
  -8   2   8       37.04       39.44      4.18 o 
  -7   2   8        4.17        2.00      2.10 o 
  -6   2   8       53.28       61.74      3.38 o 
  -5   2   8       60.30       65.54      3.25 o 
  -4   2   8       81.51       94.34      3.56 o 
  -3   2   8       51.24       38.76      2.20 o 
  -2   2   8        0.51       -2.38      1.59 o 
  -1   2   8        7.84        7.72      1.26 o 
   0   2   8      137.41      137.62      4.48 o 
   1   2   8      288.58      296.04      6.64 o 
   2   2   8      156.58      157.95      4.97 o 
   3   2   8       19.66       16.39      1.90 o 
   4   2   8        3.92        3.63      2.43 o 
   5   2   8       12.61       18.92      3.62 o 
  -9   3   8        0.20       -1.92      4.49 o 
  -8   3   8       20.85       20.71      2.93 o 
  -7   3   8        0.04        1.71      2.13 o 
  -6   3   8      156.48      147.79      6.31 o 
  -5   3   8        3.45        3.78      1.49 o 
  -4   3   8      133.12      128.62      7.55 o 
  -3   3   8        5.33        8.69      1.86 o 
  -2   3   8        6.65        6.78      1.38 o 
  -1   3   8        6.12        3.96      1.15 o 
   0   3   8       28.37       32.54      1.93 o 
   1   3   8        0.14       -1.59      1.61 o 
   2   3   8       37.95       43.78      3.48 o 
   3   3   8       26.45       29.22      2.33 o 
   4   3   8        3.73        7.14      2.49 o 
  -8   4   8       33.05       31.46      3.41 o 
  -7   4   8        0.64        0.35      2.50 o 
  -6   4   8       37.70       43.51      3.74 o 
  -5   4   8       48.57       44.06      3.67 o 
  -4   4   8        9.65       11.81      2.28 o 
  -3   4   8        0.75       -0.25      1.93 o 
  -2   4   8       54.57       61.41      3.10 o 
  -1   4   8       16.79       17.63      1.71 o 
   0   4   8       11.53       13.25      1.82 o 
   1   4   8        5.37        6.03      1.62 o 
   2   4   8        4.40        5.14      2.01 o 
   3   4   8        4.08        1.85      2.61 o 
   4   4   8        4.78        2.56      7.21 o 
  -7   5   8        6.37        4.86      3.52 o 
  -6   5   8       58.70       59.70      4.34 o 
  -5   5   8        0.10       -0.77      2.45 o 
  -4   5   8       20.15       20.22      2.74 o 
  -3   5   8        4.72        4.79      1.47 o 
  -2   5   8        1.91        3.76      1.53 o 
  -1   5   8        0.60       -1.74      1.48 o 
   0   5   8       30.38       26.89      2.43 o 
   1   5   8        1.29        1.41      2.75 o 
   2   5   8        6.01        5.09      3.42 o 
   3   5   8        1.33        2.13      6.82 o 
  -7   6   8        3.86       10.81      8.46 o 
  -6   6   8       18.16       19.54      3.13 o 
  -5   6   8       28.10       29.03      3.30 o 
  -4   6   8       10.11       10.50      2.61 o 
  -3   6   8        0.49       -0.27      1.65 o 
  -2   6   8       23.38       15.27      2.94 o 
  -1   6   8        0.01        0.25      2.59 o 
   0   6   8        3.43        0.70      2.68 o 
   1   6   8        3.47        0.68      3.37 o 
  -5   7   8        6.98       12.65      3.40 o 
  -4   7   8       20.45       20.56      4.46 o 
  -3   7   8        3.52        6.82      3.67 o 
  -1   7   8        0.02       -2.13      6.31 o 
  -1 -12   9       19.06       15.92      3.69 o 
   0 -12   9        4.62        7.16      3.15 o 
   1 -12   9        4.74        0.28      3.40 o 
   2 -12   9       13.55       14.59      4.76 o 
  -3 -11   9        9.50       13.22      3.10 o 
  -2 -11   9        2.92        4.07      2.83 o 
  -1 -11   9       14.29       20.63      2.84 o 
   0 -11   9        0.01        0.99      2.79 o 
   1 -11   9       81.94       97.81      5.08 o 
   2 -11   9        5.55        5.70      3.15 o 
   3 -11   9       16.90       16.73      2.23 o 
   4 -11   9       26.13       30.75      3.25 o 
  -5 -10   9        1.21        4.53      6.79 o 
  -4 -10   9       10.30        9.89      3.39 o 
  -3 -10   9        5.07        6.05      2.77 o 
  -2 -10   9       28.76       28.45      5.00 o 
  -1 -10   9       18.73       25.01      3.03 o 
   0 -10   9       27.00       26.34      1.95 o 
   1 -10   9       12.37       17.15      1.93 o 
   2 -10   9        9.98        8.06      1.90 o 
   3 -10   9       37.91       51.42      3.30 o 
   4 -10   9        0.03        1.11      1.82 o 
   5 -10   9       16.49       12.39      2.58 o 
  -6  -9   9        2.68        8.56      7.28 o 
  -5  -9   9        0.12       -1.34      2.87 o 
  -4  -9   9       16.55       13.05      3.32 o 
  -3  -9   9        8.12       13.29      2.88 o 
  -2  -9   9       33.21       38.70      2.82 o 
  -1  -9   9        0.07        0.76      1.59 o 
   0  -9   9       30.49       33.69      2.09 o 
   1  -9   9       10.26       12.10      1.54 o 
   2  -9   9        7.07        8.51      1.36 o 
   3  -9   9        1.51        3.31      1.56 o 
   4  -9   9        2.18        3.24      1.71 o 
   5  -9   9        9.58        9.71      2.03 o 
  -7  -8   9        7.61        6.97      3.61 o 
  -6  -8   9       10.39        7.87      2.39 o 
  -5  -8   9        1.44        0.54      3.14 o 
  -4  -8   9        3.78        2.91      1.63 o 
  -3  -8   9        5.90        8.02      1.68 o 
  -2  -8   9       18.57       19.94      2.66 o 
  -1  -8   9       27.22       27.88      2.39 o 
   0  -8   9       19.24       17.94      1.61 o 
   1  -8   9       18.99       18.74      1.65 o 
   2  -8   9       96.38       92.72      3.80 o 
   3  -8   9       19.18       20.92      1.92 o 
   4  -8   9        0.48        1.04      1.55 o 
   5  -8   9        0.08        2.61      1.79 o 
  -7  -7   9        6.32        5.44      2.63 o 
  -6  -7   9        6.32        6.25      2.57 o 
  -5  -7   9       18.33       20.39      2.04 o 
  -4  -7   9        1.15        2.53      1.75 o 
  -3  -7   9        0.68        1.44      1.51 o 
  -2  -7   9        1.47        1.19      1.49 o 
  -1  -7   9        0.04       -0.42      1.40 o 
   0  -7   9      288.25      272.22      5.85 o 
   1  -7   9        6.25        9.05      1.34 o 
   2  -7   9       19.74       18.64      1.47 o 
   3  -7   9        2.34        4.60      1.45 o 
   4  -7   9        7.00        9.38      1.67 o 
   5  -7   9       64.24       61.76      2.91 o 
  -8  -6   9       25.93       22.58      4.15 o 
  -7  -6   9       18.15       18.56      2.82 o 
  -6  -6   9       29.73       28.65      3.86 o 
  -5  -6   9       87.77       85.47      7.08 o 
  -4  -6   9        5.82        8.96      1.56 o 
  -3  -6   9        9.27       12.03      1.78 o 
  -2  -6   9        0.92        2.00      1.38 o 
  -1  -6   9        5.44        3.56      1.53 o 
   0  -6   9       54.82       57.84      2.83 o 
   1  -6   9       57.52       61.96      2.30 o 
   2  -6   9       85.25       90.67      2.44 o 
   3  -6   9       12.40        9.17      1.55 o 
   4  -6   9        3.22        4.75      1.58 o 
   5  -6   9       62.87       56.31      3.80 o 
   6  -6   9       22.36       21.53      4.00 o 
  -8  -5   9        0.69        0.57      2.63 o 
  -7  -5   9       19.80       15.99      2.62 o 
  -6  -5   9      109.66      102.88      4.18 o 
  -5  -5   9      136.70      127.63      6.06 o 
  -4  -5   9      117.16       97.92      3.86 o 
  -3  -5   9       28.38       32.95      2.49 o 
  -2  -5   9      101.09      108.38      8.88 o 
  -1  -5   9        4.16        2.45      1.36 o 
   0  -5   9        0.79        0.90      1.21 o 
   1  -5   9      110.53      107.69      3.06 o 
   2  -5   9        0.10       -1.19      1.73 o 
   3  -5   9       23.03       19.68      1.70 o 
   4  -5   9       26.78       29.61      2.38 o 
   5  -5   9       21.88       28.28      2.95 o 
   6  -5   9        4.92        5.19      3.74 o 
  -9  -4   9        4.84        0.45      3.41 o 
  -8  -4   9        0.41       -0.64      2.65 o 
  -7  -4   9       84.50       91.94      4.19 o 
  -6  -4   9        3.81        3.47      1.84 o 
  -5  -4   9       90.09       83.48      3.54 o 
  -4  -4   9       22.91       26.15      2.21 o 
  -3  -4   9      252.47      243.26      5.69 o 
  -2  -4   9       16.83       10.78      1.59 o 
  -1  -4   9      116.52      112.43      3.62 o 
   0  -4   9       43.40       43.93      2.22 o 
   1  -4   9        2.54        0.83      1.47 o 
   2  -4   9       36.18       38.31      2.68 o 
   3  -4   9        0.61       -1.51      1.49 o 
   4  -4   9       14.93       14.05      2.25 o 
   5  -4   9        6.57        5.30      2.40 o 
   6  -4   9        0.03        0.47      3.35 o 
  -9  -3   9        1.62        0.55      3.41 o 
  -8  -3   9        0.02        0.25      2.56 o 
  -7  -3   9       27.08       23.14      2.52 o 
  -6  -3   9       13.61       15.37      2.28 o 
  -5  -3   9      144.10      156.08      4.61 o 
  -4  -3   9        5.17        4.48      1.41 o 
  -3  -3   9       19.88       16.17      1.40 o 
  -2  -3   9       28.96       29.56      1.54 o 
  -1  -3   9      315.93      305.35     10.44 o 
   0  -3   9        7.62        7.81      1.23 o 
   1  -3   9       79.14       79.22      3.16 o 
   2  -3   9       75.65       76.14      3.56 o 
   3  -3   9        0.19        2.96      1.81 o 
   4  -3   9        1.08       -0.55      1.84 o 
   5  -3   9       11.40       11.96      2.38 o 
   6  -3   9        0.24        0.03      3.19 o 
  -9  -2   9        0.01        2.13      3.62 o 
  -8  -2   9        5.51        2.98      3.06 o 
  -7  -2   9       14.91       10.20      2.22 o 
  -6  -2   9        0.17       -1.54      1.71 o 
  -5  -2   9       38.18       36.31      2.47 o 
  -4  -2   9        0.27        0.83      1.31 o 
  -3  -2   9      348.42      347.20      6.33 o 
  -2  -2   9        1.54        2.15      1.60 o 
  -1  -2   9      272.88      261.18      5.38 o 
   0  -2   9       74.04       65.19      2.39 o 
   1  -2   9       21.79       22.86      1.62 o 
   2  -2   9        5.86        6.74      1.44 o 
   3  -2   9       36.85       47.25      3.23 o 
   4  -2   9       26.35       21.22      3.63 o 
   5  -2   9        4.14        3.89      2.21 o 
   6  -2   9        2.13       -0.01      3.16 o 
  -9  -1   9        6.19        6.43      3.60 o 
  -8  -1   9        0.42        2.36      2.73 o 
  -7  -1   9        8.67        6.14      2.10 o 
  -6  -1   9       56.99       64.28      3.70 o 
  -5  -1   9        1.43        2.00      1.57 o 
  -4  -1   9       10.82       11.40      1.68 o 
  -3  -1   9      163.70      155.15      3.83 o 
  -2  -1   9       31.90       33.48      2.65 o 
  -1  -1   9      450.32      466.23      7.03 o 
   0  -1   9      128.40      125.97      4.01 o 
   1  -1   9        6.48        7.70      1.45 o 
   2  -1   9        6.26        6.00      1.53 o 
   3  -1   9       45.59       44.53      3.34 o 
   4  -1   9        0.09       -0.42      2.04 o 
   5  -1   9       13.19       14.47      2.64 o 
   6  -1   9        0.59       -0.35      3.34 o 
  -9   0   9        1.73        3.09      3.77 o 
  -8   0   9        4.27        5.33      2.73 o 
  -7   0   9       25.43       26.83      2.58 o 
  -6   0   9        7.54       10.55      1.99 o 
  -5   0   9       40.45       41.68      2.53 o 
  -4   0   9       11.23        9.90      1.37 o 
  -3   0   9        8.09        9.28      1.56 o 
  -2   0   9      120.37      141.53      3.92 o 
  -1   0   9      396.51      405.38      7.52 o 
   0   0   9        0.07        0.81      1.27 o 
   1   0   9      191.15      213.61      6.14 o 
   2   0   9       58.73       56.77      3.17 o 
   3   0   9        8.94       10.40      2.08 o 
   4   0   9       25.83       32.28      2.81 o 
   5   0   9        7.33        9.78      2.83 o 
  -9   1   9        8.79        6.45      3.80 o 
  -8   1   9       52.75       63.71      5.97 o 
  -7   1   9        0.63        0.73      2.17 o 
  -6   1   9        9.61       10.63      1.84 o 
  -5   1   9        9.03        6.77      1.62 o 
  -4   1   9        9.43        9.80      1.84 o 
  -3   1   9       45.18       54.40      3.11 o 
  -2   1   9      185.48      184.62      4.32 o 
  -1   1   9      217.31      220.08      4.17 o 
   0   1   9       19.73       28.21      1.96 o 
   1   1   9      256.68      283.17      9.10 o 
   2   1   9       20.94       22.33      2.35 o 
   3   1   9      167.67      165.92      5.59 o 
   4   1   9       11.14       10.83      2.83 o 
   5   1   9        0.09       -0.47      4.64 o 
  -8   2   9        2.60        1.22      3.36 o 
  -7   2   9        0.58        0.99      2.52 o 
  -6   2   9       50.73       46.50      3.53 o 
  -5   2   9       12.08       11.13      2.66 o 
  -4   2   9        2.46        0.93      2.59 o 
  -3   2   9       23.73       23.62      2.11 o 
  -2   2   9       47.43       55.67      2.82 o 
  -1   2   9       36.74       36.51      3.25 o 
   0   2   9        0.43       -0.48      1.52 o 
   1   2   9       53.99       52.08      3.04 o 
   2   2   9        0.00        2.63      2.01 o 
   3   2   9      114.69      127.12      5.05 o 
   4   2   9        5.21        5.28      4.03 o 
  -8   3   9       40.00       54.32      9.97 o 
  -7   3   9        7.94       12.69      6.83 o 
  -6   3   9       19.80       18.03      3.33 o 
  -5   3   9        7.99       11.84      2.81 o 
  -4   3   9      252.58      235.82      8.18 o 
  -3   3   9        2.50        4.75      1.84 o 
  -2   3   9       10.02        8.34      1.40 o 
  -1   3   9        1.56       -0.56      1.32 o 
   0   3   9        1.18       -0.94      1.50 o 
   1   3   9       24.66       28.60      2.35 o 
   2   3   9        0.77        1.77      2.25 o 
   3   3   9       21.54       15.52      2.67 o 
  -7   4   9       22.29       24.13      4.25 o 
  -6   4   9       26.71       24.36      3.44 o 
  -5   4   9        0.13       -0.09      2.33 o 
  -4   4   9       44.59       40.97      3.59 o 
  -3   4   9       18.07       20.07      2.13 o 
  -2   4   9       80.07       82.03      2.99 o 
  -1   4   9        0.27       -0.79      1.71 o 
   0   4   9        0.18        0.28      1.85 o 
   1   4   9        0.84        1.80      2.56 o 
   2   4   9       10.07       12.78      3.60 o 
  -6   5   9        1.37       -0.03      3.31 o 
  -5   5   9       12.66       12.21      2.94 o 
  -4   5   9       53.89       52.75      4.02 o 
  -3   5   9        3.03        2.27      1.67 o 
  -2   5   9       22.69       24.12      2.63 o 
  -1   5   9       15.98       19.23      2.58 o 
   0   5   9       24.75       18.58      3.73 o 
   1   5   9        0.03       -0.18      4.96 o 
  -5   6   9        5.49        4.57      3.76 o 
  -4   6   9        1.02        0.81      2.31 o 
  -3   6   9       30.68       36.64      5.10 o 
  -2   6   9        2.85        6.29      4.68 o 
  -3 -11  10        1.43       -3.20      4.34 o 
  -2 -11  10       10.79        6.04      2.86 o 
  -1 -11  10        0.16        1.06      2.84 o 
   0 -11  10       13.21       17.63      3.43 o 
   1 -11  10       13.01       19.26      3.99 o 
   2 -11  10       10.30       14.65      3.60 o 
  -5 -10  10        0.05       -3.51      6.30 o 
  -4 -10  10        4.75        6.27      3.47 o 
  -3 -10  10        4.19       -0.08      3.15 o 
  -2 -10  10       20.04       25.26      3.52 o 
  -1 -10  10        1.49       -0.39      2.43 o 
   0 -10  10        0.18       -0.20      1.52 o 
   1 -10  10        0.02        1.12      1.74 o 
   2 -10  10        6.72        6.18      2.00 o 
   3 -10  10       15.66       17.87      2.45 o 
   4 -10  10        0.16       -0.45      2.16 o 
  -6  -9  10        2.59        9.18      6.50 o 
  -5  -9  10        5.35        5.30      3.73 o 
  -4  -9  10        2.21        1.60      3.01 o 
  -3  -9  10        3.44        0.18      2.78 o 
  -2  -9  10        0.60       -0.21      1.76 o 
  -1  -9  10        0.47        1.59      1.70 o 
   0  -9  10       34.05       34.65      2.12 o 
   1  -9  10        4.32        2.77      1.54 o 
   2  -9  10        5.37        6.39      1.74 o 
   3  -9  10        2.49        3.48      1.65 o 
   4  -9  10       14.91       17.54      2.25 o 
  -6  -8  10        0.97        0.01      3.71 o 
  -5  -8  10        8.42        8.44      1.77 o 
  -4  -8  10        6.56        4.88      1.81 o 
  -3  -8  10        6.37        2.33      1.69 o 
  -2  -8  10       30.10       36.01      2.52 o 
  -1  -8  10        3.13        4.74      1.62 o 
   0  -8  10       11.00        9.86      1.47 o 
   1  -8  10        3.11        3.23      1.36 o 
   2  -8  10       27.40       36.15      2.94 o 
   3  -8  10        4.04        4.46      1.62 o 
   4  -8  10       34.47       32.40      2.81 o 
   5  -8  10        0.81        2.35      4.87 o 
  -7  -7  10       26.25       30.58      4.26 o 
  -6  -7  10       10.73       12.24      1.94 o 
  -5  -7  10        5.06        5.44      2.16 o 
  -4  -7  10        6.37        8.20      1.88 o 
  -3  -7  10       45.46       38.10      2.86 o 
  -2  -7  10       44.09       48.80      3.04 o 
  -1  -7  10      104.86       98.39      5.36 o 
   0  -7  10        2.93        3.59      1.26 o 
   1  -7  10       33.17       25.50      2.09 o 
   2  -7  10        0.05        0.25      2.28 o 
   3  -7  10        0.88        2.00      1.70 o 
   4  -7  10       15.29       20.62      2.35 o 
   5  -7  10        6.00        6.12      2.67 o 
  -8  -6  10        2.44       -0.59      3.15 o 
  -7  -6  10        0.09       -0.83      2.37 o 
  -6  -6  10       12.88       10.67      2.55 o 
  -5  -6  10       64.50       63.69      2.97 o 
  -4  -6  10       68.28       66.50      3.55 o 
  -3  -6  10       14.84       11.04      1.91 o 
  -2  -6  10        5.11       -1.25      1.67 o 
  -1  -6  10      168.60      171.34      4.98 o 
   0  -6  10       44.78       41.09      2.77 o 
   1  -6  10        6.01        3.80      1.73 o 
   2  -6  10       26.17       27.12      3.19 o 
   3  -6  10        4.94        2.59      1.76 o 
   4  -6  10        0.80       -1.18      2.27 o 
   5  -6  10        2.71        2.85      2.46 o 
  -8  -5  10        0.35        0.29      3.51 o 
  -7  -5  10        0.77       -1.65      2.22 o 
  -6  -5  10       11.72        6.48      1.93 o 
  -5  -5  10        2.82        1.32      1.74 o 
  -4  -5  10      115.07       95.31      4.45 o 
  -3  -5  10      300.24      290.72     10.26 o 
  -2  -5  10      202.70      179.47      6.54 o 
  -1  -5  10        0.54       -3.36      2.24 o 
   0  -5  10        8.87        7.53      1.78 o 
   1  -5  10       64.73       61.33      3.27 o 
   2  -5  10        1.45       -0.70      2.27 o 
   3  -5  10       62.44       56.13      2.99 o 
   4  -5  10        0.29        0.59      2.22 o 
   5  -5  10        1.37        1.81      2.67 o 
  -8  -4  10        8.15        7.51      2.79 o 
  -7  -4  10        6.00        3.81      2.26 o 
  -6  -4  10        0.01       -1.23      1.88 o 
  -5  -4  10       27.88       27.10      2.24 o 
  -4  -4  10       13.93       10.86      1.66 o 
  -3  -4  10       61.92       45.21      4.08 o 
  -2  -4  10       82.63       77.29      4.40 o 
  -1  -4  10      275.41      270.03      7.94 o 
   0  -4  10      258.49      249.59      6.00 o 
   1  -4  10       12.07       11.52      1.86 o 
   2  -4  10       12.01        8.38      2.46 o 
   3  -4  10       19.64       19.49      3.73 o 
   4  -4  10        6.14        3.97      2.41 o 
   5  -4  10        2.39        8.84      2.34 o 
  -8  -3  10        2.32        1.64      2.79 o 
  -7  -3  10       15.18       17.93      2.32 o 
  -6  -3  10        0.11        0.61      1.88 o 
  -5  -3  10        0.11        0.52      1.68 o 
  -4  -3  10       46.66       37.35      4.25 o 
  -3  -3  10      100.12      104.95      5.59 o 
  -2  -3  10        0.10       -1.50      1.84 o 
  -1  -3  10       28.74       21.51      2.34 o 
   0  -3  10      124.58      124.49      6.12 o 
   1  -3  10      423.08      413.32      8.35 o 
   2  -3  10       67.06       72.01      5.51 o 
   3  -3  10        2.22        5.14      2.11 o 
   4  -3  10        4.52        3.97      2.28 o 
   5  -3  10        0.60        1.63      2.50 o 
  -8  -2  10       19.42       20.64      3.38 o 
  -7  -2  10        6.48        5.64      2.29 o 
  -6  -2  10        0.11       -0.11      1.97 o 
  -5  -2  10      121.49      114.57      6.84 o 
  -4  -2  10        5.32        3.48      2.51 o 
  -3  -2  10        0.04       -0.28      1.83 o 
  -2  -2  10      148.55      141.17      5.18 o 
  -1  -2  10      150.44      156.67      5.49 o 
   0  -2  10        8.20       10.43      1.57 o 
   1  -2  10       69.31       69.00      4.13 o 
   2  -2  10        0.33        1.92      2.36 o 
   3  -2  10       45.72       44.51      5.32 o 
   4  -2  10       19.56       21.23      2.66 o 
   5  -2  10        0.22        5.12      3.53 o 
  -8  -1  10        4.94        4.44      2.82 o 
  -7  -1  10        0.04        0.48      2.18 o 
  -6  -1  10       52.89       48.74      3.65 o 
  -5  -1  10        0.02       -0.37      2.06 o 
  -4  -1  10       66.65       58.00      3.45 o 
  -3  -1  10       27.57       28.86      2.49 o 
  -2  -1  10       32.90       31.13      2.10 o 
  -1  -1  10        0.00        0.37      1.36 o 
   0  -1  10       30.47       27.78      2.44 o 
   1  -1  10      131.31      122.59      5.45 o 
   2  -1  10        0.13       -1.26      2.42 o 
   3  -1  10        6.03        6.32      2.54 o 
   4  -1  10        1.28       -2.73      3.14 o 
   5  -1  10       10.57       18.92      3.37 o 
  -8   0  10       55.86       59.46      5.32 o 
  -7   0  10       13.34        9.57      2.89 o 
  -6   0  10        0.08        0.66      2.42 o 
  -5   0  10        2.19        4.71      2.93 o 
  -4   0  10      103.92       89.54      5.49 o 
  -3   0  10        5.43        4.64      1.81 o 
  -2   0  10        1.30        0.10      1.33 o 
  -1   0  10       91.21       94.31      3.04 o 
   0   0  10        0.08       -1.29      1.58 o 
   1   0  10       50.83       50.97      3.02 o 
   2   0  10       18.77       21.69      2.66 o 
   3   0  10       27.87       25.40      4.41 o 
   4   0  10       11.97        9.12      3.49 o 
  -8   1  10       15.92       11.73      4.93 o 
  -7   1  10        0.09       -0.22      3.56 o 
  -6   1  10      148.34      161.86      7.67 o 
  -5   1  10        5.92        5.64      2.78 o 
  -4   1  10       20.84       16.64      5.22 o 
  -3   1  10        0.32        0.47      1.91 o 
  -2   1  10       24.35       19.02      1.95 o 
  -1   1  10       18.54       16.89      1.57 o 
   0   1  10       60.09       61.10      2.89 o 
   1   1  10        9.02        9.24      1.85 o 
   2   1  10        0.40       -2.24      2.21 o 
   3   1  10       52.22       45.58      3.85 o 
  -7   2  10        0.18        2.35      4.60 o 
  -6   2  10       16.25       13.52      3.27 o 
  -5   2  10       10.51        4.72      2.80 o 
  -4   2  10       33.00       30.81      3.78 o 
  -3   2  10       48.30       49.30      2.62 o 
  -2   2  10       24.75       24.99      1.79 o 
  -1   2  10       17.58       16.71      1.92 o 
   0   2  10       82.94       83.75      3.66 o 
   1   2  10       14.14       10.84      2.07 o 
   2   2  10        1.49       -0.54      2.44 o 
   3   2  10       20.79       16.20      3.31 o 
  -7   3  10       16.20       12.35      6.86 o 
  -6   3  10      146.73      157.66      7.97 o 
  -5   3  10       13.86        8.30      4.45 o 
  -4   3  10        5.94        7.77      2.09 o 
  -3   3  10        3.34        1.20      1.65 o 
  -2   3  10       96.59      104.64      3.80 o 
  -1   3  10        4.98        4.44      1.73 o 
   0   3  10       16.34       20.11      2.23 o 
   1   3  10        0.10       -0.05      2.30 o 
   2   3  10        1.11       -1.04      3.08 o 
  -6   4  10        3.20       -0.82      4.33 o 
  -5   4  10       40.38       38.99      4.16 o 
  -4   4  10       48.84       59.91      4.56 o 
  -3   4  10        0.80        2.56      1.91 o 
  -2   4  10        1.48       -0.11      2.16 o 
  -1   4  10        0.01        0.67      2.21 o 
   0   4  10       16.63       19.51      3.04 o 
   1   4  10        0.44       -0.79      5.34 o 
  -4   5  10        0.25        2.17      2.09 o 
  -3   5  10        8.12        8.63      2.54 o 
  -2   5  10       40.44       39.08      6.28 o 
  -2 -11  11        0.42       -1.10      3.33 o 
  -1 -11  11        0.01       -0.14      3.12 o 
   0 -11  11        0.01        0.41      3.49 o 
  -4 -10  11       48.38       71.96      9.37 o 
  -3 -10  11        9.55       14.59      3.30 o 
  -2 -10  11        0.47        0.39      3.13 o 
  -1 -10  11       15.05       12.83      2.28 o 
   0 -10  11       18.15       19.53      2.23 o 
   1 -10  11        0.17        4.06      3.03 o 
   2 -10  11        1.60        4.97      2.97 o 
  -5  -9  11        1.84        2.13      6.42 o 
  -4  -9  11        8.61        5.34      3.41 o 
  -3  -9  11        3.72        5.11      2.22 o 
  -2  -9  11       19.73       30.02      2.64 o 
  -1  -9  11        6.52       10.18      2.27 o 
   0  -9  11        1.32        1.44      1.70 o 
   1  -9  11       11.24       10.02      2.55 o 
   2  -9  11       20.63       26.56      2.87 o 
   3  -9  11        3.16        3.52      2.87 o 
  -6  -8  11       19.75       15.73      6.73 o 
  -5  -8  11        5.92        8.40      2.37 o 
  -4  -8  11        0.64        1.45      1.96 o 
  -3  -8  11        9.45        7.08      2.78 o 
  -2  -8  11        4.21        2.43      1.92 o 
  -1  -8  11       21.47       24.07      2.59 o 
   0  -8  11       24.84       32.13      2.40 o 
   1  -8  11        0.28       -0.03      2.42 o 
   2  -8  11        0.08        1.64      2.22 o 
   3  -8  11        5.21        6.24      2.51 o 
   4  -8  11        3.25        4.35      4.17 o 
  -6  -7  11       10.89        8.68      2.06 o 
  -5  -7  11       22.34       21.06      2.70 o 
  -4  -7  11        6.41        7.40      2.16 o 
  -3  -7  11       13.86       16.88      2.76 o 
  -2  -7  11       10.52       10.49      2.45 o 
  -1  -7  11        0.02        0.63      2.23 o 
   0  -7  11        0.60       -0.27      1.79 o 
   1  -7  11        1.17        0.79      2.09 o 
   2  -7  11        0.13       -3.57      2.38 o 
   3  -7  11        0.28        0.90      2.06 o 
   4  -7  11        0.14       -6.38      4.25 o 
  -7  -6  11       15.16       14.77      3.41 o 
  -6  -6  11        2.39        3.23      1.74 o 
  -5  -6  11        1.69        0.54      2.33 o 
  -4  -6  11        6.75        9.46      2.30 o 
  -3  -6  11        2.19        1.45      2.25 o 
  -2  -6  11       26.94       24.01      3.03 o 
  -1  -6  11        6.61        6.70      2.17 o 
   0  -6  11       21.50       26.29      2.41 o 
   1  -6  11       42.60       36.16      3.34 o 
   2  -6  11       11.68       13.28      2.73 o 
   3  -6  11        3.27        2.48      2.30 o 
   4  -6  11        0.03       -0.43      2.52 o 
  -7  -5  11        3.76        3.83      2.55 o 
  -6  -5  11        1.02        0.24      2.06 o 
  -5  -5  11       35.92       34.81      2.34 o 
  -4  -5  11        1.60        0.23      2.04 o 
  -3  -5  11        0.24        2.55      2.26 o 
  -2  -5  11       39.69       30.24      3.16 o 
  -1  -5  11       64.38       61.84      4.80 o 
   0  -5  11       48.56       43.12      2.86 o 
   1  -5  11        6.90        3.88      2.07 o 
   2  -5  11        0.02        1.72      2.36 o 
   3  -5  11       26.59       33.40      3.69 o 
   4  -5  11        4.32        3.14      2.65 o 
  -8  -4  11        0.01       -2.51      4.16 o 
  -7  -4  11       10.94       11.20      2.85 o 
  -6  -4  11       19.55       23.79      3.71 o 
  -5  -4  11       15.33       14.09      3.16 o 
  -4  -4  11        6.41        5.84      2.03 o 
  -3  -4  11       41.45       42.43      3.11 o 
  -2  -4  11        2.04       -0.09      1.94 o 
  -1  -4  11        0.06        0.17      1.89 o 
   0  -4  11        8.86        6.22      1.71 o 
   1  -4  11       12.40       10.62      2.39 o 
   2  -4  11       65.58       63.47      4.58 o 
   3  -4  11        4.65        1.34      3.00 o 
   4  -4  11        2.93        7.86      2.40 o 
  -7  -3  11       39.17       44.48      4.95 o 
  -6  -3  11        2.26       -3.29      3.31 o 
  -5  -3  11        2.65        1.08      3.27 o 
  -4  -3  11       58.16       58.52      3.64 o 
  -3  -3  11       14.92       20.93      2.33 o 
  -2  -3  11        8.96        6.05      2.26 o 
  -1  -3  11       42.45       34.67      2.82 o 
   0  -3  11        3.73        2.41      1.87 o 
   1  -3  11        0.69       -1.84      2.13 o 
   2  -3  11       36.99       32.49      3.47 o 
   3  -3  11       52.92       51.94      4.76 o 
   4  -3  11       19.26       14.16      4.30 o 
  -8  -2  11        1.94       -1.15      7.39 o 
  -7  -2  11        0.97       -2.47      3.21 o 
  -6  -2  11       48.95       52.95      4.86 o 
  -5  -2  11       41.86       38.67      4.27 o 
  -4  -2  11        0.10        1.03      2.02 o 
  -3  -2  11       13.17       14.97      2.18 o 
  -2  -2  11       69.74       74.76      3.93 o 
  -1  -2  11        0.24       -0.37      1.57 o 
   0  -2  11       26.94       23.50      2.44 o 
   1  -2  11       30.04       31.96      3.42 o 
   2  -2  11        0.04        1.31      2.61 o 
   3  -2  11        3.70        3.46      3.09 o 
   4  -2  11        0.20       -1.94      6.56 o 
  -7  -1  11        5.71       10.85      3.59 o 
  -6  -1  11       25.12       19.30      3.58 o 
  -5  -1  11        1.17        1.07      3.25 o 
  -4  -1  11       47.05       48.89      4.54 o 
  -3  -1  11       28.34       24.26      3.95 o 
  -2  -1  11       21.57       23.90      2.53 o 
  -1  -1  11        1.80        1.03      1.81 o 
   0  -1  11        4.19        5.82      2.00 o 
   1  -1  11        1.11        0.48      2.34 o 
   2  -1  11        7.73       11.09      2.95 o 
   3  -1  11       28.56       24.53      4.56 o 
  -7   0  11        7.58        6.47      5.32 o 
  -6   0  11       55.19       63.99      5.46 o 
  -5   0  11       11.27       13.28      3.33 o 
  -4   0  11       42.85       51.96      3.62 o 
  -3   0  11        1.25        0.55      1.51 o 
  -2   0  11       93.95      103.34      4.91 o 
  -1   0  11       11.07        9.46      2.10 o 
   0   0  11        0.21        1.52      1.83 o 
   1   0  11        3.68        6.66      2.48 o 
   2   0  11        9.17        6.50      3.76 o 
   3   0  11        0.85        0.05      3.77 o 
  -7   1  11        0.00        5.34      6.37 o 
  -6   1  11       16.53       20.34      3.75 o 
  -5   1  11       16.52       16.54      3.48 o 
  -4   1  11      195.69      207.46      7.83 o 
  -3   1  11        1.27        3.35      1.73 o 
  -2   1  11       38.22       39.08      2.52 o 
  -1   1  11       14.79       11.24      2.05 o 
   0   1  11        3.53        5.13      1.84 o 
   1   1  11        8.98        9.92      2.74 o 
   2   1  11        5.53        6.16      3.42 o 
  -6   2  11       50.79       58.79      6.50 o 
  -5   2  11        2.17        1.26      4.53 o 
  -4   2  11       38.21       41.35      3.37 o 
  -3   2  11       60.18       57.43      4.10 o 
  -2   2  11       30.72       37.15      2.72 o 
  -1   2  11        0.07       -1.22      1.86 o 
   0   2  11       15.59       16.62      2.17 o 
   1   2  11        0.12       -0.16      2.78 o 
  -5   3  11        0.77        2.14      4.82 o 
  -4   3  11       76.67       91.23      4.07 o 
  -3   3  11        7.28        6.17      1.81 o 
  -2   3  11       10.08       12.32      2.01 o 
  -1   3  11        8.57        8.47      2.19 o 
   0   3  11       30.25       34.20      4.33 o 
  -2 -10  12       20.82       28.64      6.73 o 
  -1 -10  12        0.86        1.65      2.27 o 
   0 -10  12        6.91        6.75      2.90 o 
  -3  -9  12        7.22        7.93      2.40 o 
  -2  -9  12        2.98       -0.56      2.59 o 
  -1  -9  12        2.05        4.39      1.90 o 
   0  -9  12       17.69       15.54      3.55 o 
   1  -9  12        9.95       12.46      3.40 o 
   2  -9  12        6.45        7.76      3.18 o 
  -5  -8  12        0.06        0.45      3.44 o 
  -4  -8  12       30.87       29.73      6.68 o 
  -3  -8  12        1.15        0.09      2.48 o 
  -2  -8  12        2.20        3.95      2.48 o 
  -1  -8  12       29.00       27.31      2.65 o 
   0  -8  12        0.78       -1.39      2.41 o 
   1  -8  12        0.01        1.51      2.55 o 
   2  -8  12       38.80       42.85      3.53 o 
  -5  -7  12        8.48       11.52      2.76 o 
  -4  -7  12        6.28        2.10      3.03 o 
  -3  -7  12      113.99      105.28      7.75 o 
  -2  -7  12       29.32       31.94      4.36 o 
  -1  -7  12       12.47        8.42      2.60 o 
   0  -7  12       16.87       19.31      2.60 o 
   1  -7  12        0.53        0.86      2.59 o 
   2  -7  12        3.32        2.12      2.90 o 
   3  -7  12        6.57        3.52      8.12 o 
  -6  -6  12        0.00       -0.97      4.47 o 
  -5  -6  12       20.59       24.53      2.90 o 
  -4  -6  12       10.22       13.81      2.81 o 
  -3  -6  12       32.14       36.30      3.92 o 
  -2  -6  12       33.15       35.82      3.68 o 
  -1  -6  12       79.17       81.65      5.26 o 
   0  -6  12       33.29       34.41      4.16 o 
   1  -6  12        9.86       14.12      2.61 o 
   2  -6  12        0.64       -1.45      2.68 o 
   3  -6  12        3.15        1.53      6.80 o 
  -6  -5  12        2.35        2.46      2.52 o 
  -5  -5  12       38.94       52.94      3.87 o 
  -4  -5  12        0.36       -1.23      2.10 o 
  -3  -5  12       43.33       42.85      3.41 o 
  -2  -5  12        8.30        4.91      2.36 o 
  -1  -5  12        0.58        0.23      2.26 o 
   0  -5  12        3.14        2.34      2.26 o 
   1  -5  12      106.21      101.85      6.15 o 
   2  -5  12       18.67       15.75      3.14 o 
   3  -5  12        0.32       -3.73      6.48 o 
  -6  -4  12        0.01       -0.84      3.86 o 
  -5  -4  12        0.53        1.60      2.51 o 
  -4  -4  12       21.68       18.53      3.16 o 
  -3  -4  12       55.46       61.76      4.01 o 
  -2  -4  12       10.89        9.04      2.21 o 
  -1  -4  12       13.48       15.66      2.04 o 
   0  -4  12        0.92        1.53      2.00 o 
   1  -4  12        0.34       -0.70      2.58 o 
   2  -4  12        0.38        1.29      3.01 o 
   3  -4  12       17.49       26.93      6.72 o 
  -6  -3  12        1.61       -0.63      3.67 o 
  -5  -3  12       73.21       82.08      4.42 o 
  -4  -3  12        0.28       -0.74      2.32 o 
  -3  -3  12       13.81       13.46      2.49 o 
  -2  -3  12       25.45       23.81      2.68 o 
  -1  -3  12       96.50      109.39      6.42 o 
   0  -3  12       15.02       14.37      3.28 o 
   1  -3  12        3.52        4.14      2.35 o 
   2  -3  12       13.20        5.63      2.83 o 
   3  -3  12        1.85       -1.17      7.09 o 
  -6  -2  12        0.19       -0.45      4.10 o 
  -5  -2  12        2.48        0.33      2.34 o 
  -4  -2  12       41.31       41.97      3.84 o 
  -3  -2  12       38.09       50.71      3.52 o 
  -2  -2  12        1.45       -0.52      2.27 o 
  -1  -2  12       20.36       22.75      2.61 o 
   0  -2  12       44.09       54.93      4.02 o 
   1  -2  12       25.12       19.76      3.34 o 
   2  -2  12        8.61        4.68      3.20 o 
  -6  -1  12        7.70        3.16      4.40 o 
  -5  -1  12        8.53       11.74      2.64 o 
  -4  -1  12        3.13        5.44      2.34 o 
  -3  -1  12        6.69        6.50      2.36 o 
  -2  -1  12       21.13       27.21      4.78 o 
  -1  -1  12       15.32       19.52      3.78 o 
   0  -1  12        0.60        1.00      2.37 o 
   1  -1  12        0.44       -1.08      2.92 o 
  -6   0  12       47.92       48.86      6.33 o 
  -5   0  12        0.36        1.83      2.42 o 
  -4   0  12        9.57        8.68      2.50 o 
  -3   0  12       24.96       27.72      3.19 o 
  -2   0  12        4.00        4.35      1.98 o 
  -1   0  12        6.04        6.34      2.13 o 
   0   0  12       29.81       34.96      3.59 o 
   1   0  12        0.27        1.21      3.31 o 
  -5   1  12        8.09        9.66      4.69 o 
  -4   1  12       11.04       16.25      2.85 o 
  -3   1  12        0.13        0.94      2.88 o 
  -2   1  12       57.43       59.32      3.72 o 
  -1   1  12        6.84        5.34      2.23 o 
   0   1  12        4.23        5.11      3.32 o 
  -4   2  12       33.75       25.08      6.37 o 
  -3   2  12        0.35        2.36      2.42 o 
  -2   2  12       19.05       22.99      2.81 o 
  -3  -8  13       19.80       22.78      3.68 o 
  -2  -8  13        0.06        5.34      3.65 o 
  -1  -8  13        0.89       -1.90      2.91 o 
   0  -8  13        2.04       -1.14      3.97 o 
  -4  -7  13        8.39        6.90      2.95 o 
  -3  -7  13       19.83       29.59      3.66 o 
  -2  -7  13        0.44        2.60      2.95 o 
  -1  -7  13        0.23        2.60      2.25 o 
   0  -7  13        0.05       -0.72      2.74 o 
  -5  -6  13        1.04        1.72      5.63 o 
  -4  -6  13        1.60        0.64      2.41 o 
  -3  -6  13        0.09       -1.82      2.56 o 
  -2  -6  13        5.33        6.57      2.58 o 
  -1  -6  13       65.70       85.53      4.27 o 
   0  -6  13        2.14        2.96      2.72 o 
  -5  -5  13       12.86       14.95      5.36 o 
  -4  -5  13        1.72       -0.11      2.24 o 
  -3  -5  13        8.48        8.17      2.53 o 
  -2  -5  13        4.18        4.15      2.43 o 
  -1  -5  13       21.12       26.22      2.83 o 
   0  -5  13        7.54        9.08      2.61 o 
  -5  -4  13       26.31       36.53      5.57 o 
  -4  -4  13        0.39        0.08      2.56 o 
  -3  -4  13       49.20       55.10      7.65 o 
  -2  -4  13       16.70       17.50      2.82 o 
  -1  -4  13        1.45        0.81      2.24 o 
   0  -4  13        0.20       -0.38      2.46 o 
  -5  -3  13        0.52        3.31      5.43 o 
  -4  -3  13        5.42        1.99      2.56 o 
  -3  -3  13       94.31      113.90      6.66 o 
  -2  -3  13        8.33       12.34      3.19 o 
  -1  -3  13       22.44       23.84      2.95 o 
  -5  -2  13       27.86       35.40      5.62 o 
  -4  -2  13       15.98       14.00      3.93 o 
  -3  -2  13        5.24        7.46      2.73 o 
  -2  -2  13       23.31       21.70      2.78 o 
  -1  -2  13       34.71       45.47      5.07 o 
  -4  -1  13        0.33        1.49      4.10 o 
  -3  -1  13       20.69       25.49      5.73 o 
  -2  -1  13        9.29       10.15      3.35 o 
  -1  -1  13        0.85        0.06      7.37 o 
                                                 
